# Supplementary material for: MPXV RNA-seq data provide evidence for protection of viral transcripts from APOBEC3 editing
Source: J Virol. 2026 Jan 27;100(2):e02082-25. doi: 10.1128/jvi.02082-25 (PMC12911903; doi:10.1128/jvi.02082-25)
Supplement: File S1 — Identified substitutions with substitution frequency of >0.5 in two human RNA-seq, two monkey RNA-seq, and two DNA-seq projects. [file jvi.02082-25-s0001.xlsx]

## Sheet: Column description
Supplemental File 1: List of the identified substitutions with substitution frequency > 0.5 in two human RNA-seq, two monkey RNA-seq, and two DNA-seq projects.
Column	Description
pos	Position of substitution
ref	Reference nucleotide
alt	Alternative (non-reference) nucleotide observed in substitution
motif3	Three-nucleotide motif at substitution position
motif21	21-nucleotide motif at substitution position
isAPOBEC	Is APOBEC-signature substitution
isAPOBECextended	Is extended APOBEC-signature substitution
ref_norm	Reference nucleotide normalized relative to gene strand direction
alt_norm	Alternative nucleotide normalized relative to gene strand direction
motif3_norm	Three-nucleotide motif at substitution position normalized relative to gene strand direction
ref_codon	Reference codon
var_codon	Mutated codon
ref_aa	Reference amino acid
var_aa	Mutated amino acid
aa_position	Position of substitution inside codon
mutation_category	Mutation category
mean_sf	Mean substitution frequency across samples
samples	List of samples where the substitution is detected
samples_cnt	Number of samples where the substitution is detected
samples_total	Total number of samples in project
sfs	Substitution frequency in each individual sample (same order as in 'samples')

## Sheet: RNA-seq human1 - PRJEB60728
pos	ref	alt	motif3	motif21	isAPOBEC	isAPOBECextended	ref_norm	alt_norm	motif3_norm	ref_codon	var_codon	ref_aa	var_aa	aa_position	mutation_category	mean_sf	samples	samples_cnt	samples_total	sfs
150469	C	T	TCA	TGAATTTGATCATTTTGAAGA	1	1	C	T	TCA	CAT	TAT	H	Y	1	nonsynonymous	0.992961	ERR11026612,ERR11026613,ERR11026615,ERR11026616,ERR11026617,ERR11026625,ERR11026630,ERR11026631,ERR11026635,ERR11026636,ERR11026637,ERR11026638,ERR11030164,ERR11030165,ERR11030167,ERR11030168,ERR11030169,ERR11030177,ERR11030182,ERR11030183,ERR11030187,ERR11030188,ERR11030189,ERR11030190	24	24	0.99147,0.988281,0.993032,0.993961,0.993674,0.9906,0.996507,0.992653,0.995555,0.99206,0.994011,0.989264,0.993036,0.991855,0.991067,0.993887,0.990824,0.995583,0.996723,0.990531,0.994222,0.997305,0.994143,0.990829
166556	T	C	TTA	GAAGCGCGTTTAACGACGATA	0	0	T	C	TTA	TTT	TTC	F	F	3	synonymous	0.986695	ERR11026636,ERR11030188	2	24	0.984985,0.988406
55133	G	A	CGA	AAATATTAACGAGTTCCATTT	1	1	C	T	TCG	CTC	CTT	L	L	3	synonymous	0.981788	ERR11026612,ERR11026613,ERR11026615,ERR11026616,ERR11026617,ERR11026625,ERR11026630,ERR11026631,ERR11026635,ERR11026636,ERR11026637,ERR11026638,ERR11030164,ERR11030165,ERR11030167,ERR11030168,ERR11030169,ERR11030177,ERR11030182,ERR11030183,ERR11030187,ERR11030188,ERR11030189,ERR11030190	24	24	0.97843,0.981794,0.982637,0.974103,0.988279,0.971405,0.990072,0.981135,0.984257,0.989747,0.968641,0.987192,0.985383,0.991791,0.987079,0.961188,0.990559,0.9762,0.994952,0.985157,0.975482,0.995465,0.959436,0.98252
119296	C	T	TCT	TTAATAATATCTATATTTCCA	1	1	G	A	AGA	GAT	AAT	D	N	1	nonsynonymous	0.981587	ERR11026612,ERR11026613,ERR11026615,ERR11026616,ERR11026617,ERR11026625,ERR11026630,ERR11026635,ERR11026637,ERR11026638,ERR11030164,ERR11030167,ERR11030168,ERR11030169,ERR11030177,ERR11030182,ERR11030187,ERR11030189,ERR11030190	19	24	1,0.924837,1,0.990019,1,0.989697,0.92932,0.997699,0.988354,1,1,1,0.987122,1,0.985318,0.88954,0.997089,0.97116,1
168120	C	T	TCT	TACAACTTTTCTTAGCATTCT	1	1	C	T	TCT	CTT	TTT	L	F	1	nonsynonymous	0.979655	ERR11026612,ERR11026613,ERR11026615,ERR11026616,ERR11026617,ERR11026625,ERR11026630,ERR11026631,ERR11026635,ERR11026636,ERR11026637,ERR11026638,ERR11030164,ERR11030165,ERR11030167,ERR11030168,ERR11030169,ERR11030177,ERR11030182,ERR11030183,ERR11030187,ERR11030188,ERR11030189,ERR11030190	24	24	0.985122,0.981385,0.983554,0.988383,0.992059,0.986608,0.983403,0.987454,0.986624,0.932938,0.989813,0.961204,0.980089,0.975976,0.991307,0.987382,0.992277,0.984203,0.985341,0.992841,0.985757,0.927305,0.989027,0.961675
185687	T	G	ATT	CTAGTCAGGATTATGGAGATG	0	0	T	G	ATT	GAT	GAG	D	E	3	nonsynonymous	0.976955	ERR11026630,ERR11030182	2	24	0.978091,0.975819
153354	T	C	TTA	ATAAGGCGTTTAAAAAATTTC	0	0	T	C	TTA	TTT	TTC	F	F	3	synonymous	0.975371	ERR11026636,ERR11030188	2	24	0.97347,0.977271
174153	T	C	GTC	TTGCTCTCTGTCATATTCATA	0	0	T	C	GTC	NA	NA	NA	NA	NA	intergenic	0.972064	ERR11026635,ERR11030187	2	24	0.979929,0.9642
191663	T	C	TTA	ATTAGAAATTTATAAGCTTTG	0	0	T	C	TTA	TAT	CAT	Y	H	1	nonsynonymous	0.968167	ERR11026616,ERR11030168	2	24	0.978351,0.957984
194626	A	T	TAT	CTTCCAGATTATGTGATAGCA	0	0	A	T	TAT	TTA	TTT	L	F	3	nonsynonymous	0.967164	ERR11026631,ERR11030183	2	24	0.957149,0.97718
44384	A	G	TAA	TGAGGCTTTTAAACGCAGCGT	0	0	A	G	TAA	TTT	TTC	F	F	3	synonymous	0.962669	ERR11026636,ERR11030188	2	24	0.960495,0.964844
172967	G	T	TGG	ATCAGACTCTGGTATTTATAT	0	0	G	T	TGG	GGT	TGT	G	C	1	nonsynonymous	0.961979	ERR11030164	1	24	0.961979
12350	C	T	ACC	CAATACGGTACCACAATTTCG	0	2	G	A	GGT	GGT	GAT	G	D	2	nonsynonymous	0.957287	ERR11026631,ERR11030183	2	24	0.958155,0.95642
1756	A	G	TAG	TATCGCAACTAGCGGGCATAT	0	0	A	G	TAG	GCT	GCC	A	A	3	synonymous	0.95656	ERR11026625,ERR11030177	2	24	0.960947,0.952172
135653	A	G	AAT	AGCGGCAGGAATACCAACAAA	0	0	A	G	AAT	NA	NA	NA	NA	NA	intergenic	0.954824	ERR11026630,ERR11030182	2	24	0.95673,0.952919
148412	G	A	AGA	CGACGTCAAAGATAGGGGAGT	1	1	C	T	TCT	ATC	ATT	I	I	3	synonymous	0.95379	ERR11026612,ERR11026613,ERR11026615,ERR11026616,ERR11026617,ERR11026625,ERR11026630,ERR11026631,ERR11026635,ERR11026636,ERR11026637,ERR11026638,ERR11030164,ERR11030165,ERR11030167,ERR11030168,ERR11030169,ERR11030177,ERR11030182,ERR11030183,ERR11030187,ERR11030188,ERR11030189,ERR11030190	24	24	0.985185,0.997072,0.912657,0.973894,0.941248,0.975041,0.928227,0.94616,0.94879,0.957443,0.964563,0.911601,0.99402,0.966433,0.92614,0.977392,0.940137,0.970116,0.948664,0.920559,0.954072,0.963528,0.976914,0.911115
195454	T	C	CTA	ATATGCCCGCTAGTTGCGATA	0	0	T	C	CTA	GCT	GCC	A	A	3	synonymous	0.952731	ERR11026625,ERR11030177	2	24	0.960465,0.944998
191739	T	C	ATC	TATCGCGCTATCTATGCAGGT	0	0	T	C	ATC	ATC	ACC	I	T	2	nonsynonymous	0.952183	ERR11026617,ERR11030169	2	24	0.929195,0.975172
5547	A	G	TAA	CAAAGCTTATAAATTTCTAAT	0	0	A	G	TAA	TAT	CAT	Y	H	1	nonsynonymous	0.950497	ERR11026616,ERR11030168	2	24	0.947721,0.953273
39119	C	T	TCT	CCCAATCTCTCTCAAATATTT	1	1	G	A	AGA	GAG	GAA	E	E	3	synonymous	0.95041	ERR11026612,ERR11026613,ERR11026615,ERR11026616,ERR11026617,ERR11026625,ERR11026630,ERR11026631,ERR11026635,ERR11026636,ERR11026637,ERR11026638,ERR11030164,ERR11030165,ERR11030167,ERR11030168,ERR11030169,ERR11030177,ERR11030182,ERR11030187,ERR11030189,ERR11030190	22	24	0.981684,0.973293,0.990424,0.985722,0.98531,0.97684,0.979643,0.903411,0.965569,0.876427,0.983727,0.724359,0.986742,0.873918,0.999102,0.998583,0.984332,0.973802,0.977286,0.973478,0.992445,0.822917
74205	G	A	TGA	CGTTCGATATGAACATATGCC	1	1	G	A	TGA	ATG	ATA	M	I	3	nonsynonymous	0.945411	ERR11026612,ERR11026615,ERR11026616,ERR11026617,ERR11026625,ERR11026630,ERR11026635,ERR11026637,ERR11030164,ERR11030167,ERR11030168,ERR11030169,ERR11030177,ERR11030182,ERR11030187,ERR11030189	16	24	0.952381,0.96636,0.855925,0.98153,0.921513,0.871949,1,0.978632,0.948718,1,0.907205,1,0.865511,0.897254,1,0.979592
160643	T	A	GTT	AGGACTTGTGTTAATTGACAA	0	0	T	A	GTT	TTA	ATA	L	I	1	nonsynonymous	0.943792	ERR11026631	1	24	0.943792
73239	G	A	AGA	TGCTATCATAGATATAGAACC	1	1	G	A	AGA	GAT	AAT	D	N	1	nonsynonymous	0.942787	ERR11026612,ERR11026615,ERR11026616,ERR11026617,ERR11026625,ERR11026630,ERR11026635,ERR11026637,ERR11030168,ERR11030169,ERR11030177,ERR11030182,ERR11030187,ERR11030189	14	24	0.942129,0.756614,0.978355,0.950386,0.927206,1,0.916016,1,0.989247,0.911111,0.911284,1,0.916667,1
84788	A	G	TAA	AAGCATTGTTAAACGCGGCTC	0	0	A	G	TAA	TTA	TTG	L	L	3	synonymous	0.942576	ERR11026636,ERR11030188	2	24	0.935395,0.949757
195325	A	T	TAG	CGGTAACTCTAGTGGGCGACT	0	0	A	T	TAG	CTA	CTT	L	L	3	synonymous	0.939272	ERR11026612,ERR11030164	2	24	0.941364,0.937179
186679	A	T	GAT	GCTATAGAAGATGTGATAGTA	0	0	A	T	GAT	GAT	GTT	D	V	2	nonsynonymous	0.931928	ERR11026631,ERR11030183	2	24	0.952045,0.91181
125249	G	A	AGA	ATCCATCAAAGAAATAAAGTA	1	1	G	A	AGA	GAA	AAA	E	K	1	nonsynonymous	0.931359	ERR11026612,ERR11026615,ERR11026616,ERR11026617,ERR11026625,ERR11026630,ERR11026635,ERR11026637,ERR11030164,ERR11030167,ERR11030168,ERR11030169,ERR11030177,ERR11030182,ERR11030187,ERR11030189	16	24	0.766254,0.988631,0.938026,0.888136,0.991724,0.886401,0.982543,0.964583,0.908026,0.942474,0.946404,0.914729,1,0.859921,0.975009,0.948887
128698	C	T	TCG	TTTATTAAGTCGTTGGATCAT	1	1	C	T	TCG	TCG	TTG	S	L	2	nonsynonymous	0.930516	ERR11026612,ERR11026613,ERR11026615,ERR11026616,ERR11026617,ERR11026625,ERR11026630,ERR11026631,ERR11026635,ERR11026636,ERR11026637,ERR11026638,ERR11030164,ERR11030165,ERR11030167,ERR11030168,ERR11030169,ERR11030177,ERR11030182,ERR11030183,ERR11030187,ERR11030188,ERR11030189,ERR11030190	24	24	0.936199,0.972081,0.92807,0.922777,0.968774,0.833528,0.971345,0.926828,0.941149,0.910448,0.93127,0.866058,0.932462,0.990984,0.915747,0.932663,0.985685,0.908485,0.97931,0.965116,0.906029,0.899187,0.943785,0.864401
34390	A	T	GAT	TCTAGCTTGGATACTACACTA	0	0	A	T	GAT	TCC	ACC	S	T	1	nonsynonymous	0.930266	ERR11026617,ERR11030169	2	24	0.918572,0.94196
52885	G	A	TGA	TTTCTGATCTGACTAAGATAG	1	1	C	T	TCA	GTC	GTT	V	V	3	synonymous	0.930186	ERR11026612,ERR11026613,ERR11026615,ERR11026616,ERR11026617,ERR11026625,ERR11026630,ERR11026631,ERR11026635,ERR11026636,ERR11026637,ERR11026638,ERR11030164,ERR11030167,ERR11030168,ERR11030169,ERR11030177,ERR11030182,ERR11030183,ERR11030187,ERR11030188,ERR11030189,ERR11030190	23	24	0.909018,0.94,0.985273,0.924411,0.896746,0.960815,0.955397,1,0.977131,0.962963,0.983449,0.711883,0.912769,0.976803,0.941062,0.849985,0.98208,0.946148,0.955089,0.985635,0.952381,0.970871,0.714376
37202	G	A	TGA	CTTTATAACTGAACTGAGATA	1	1	C	T	TCA	TTC	TTT	F	F	3	synonymous	0.926803	ERR11026612,ERR11026613,ERR11026615,ERR11026616,ERR11026617,ERR11026625,ERR11026630,ERR11026631,ERR11026635,ERR11026636,ERR11026637,ERR11026638,ERR11030164,ERR11030165,ERR11030167,ERR11030168,ERR11030169,ERR11030177,ERR11030182,ERR11030183,ERR11030187,ERR11030188,ERR11030189,ERR11030190	24	24	0.959655,0.889362,0.976962,0.959338,0.986501,0.991463,0.917118,0.859834,0.99089,0.841526,0.985395,0.812841,0.963194,0.867389,0.968897,0.959695,0.993409,0.979718,0.913512,0.848029,0.986322,0.856253,0.976709,0.759255
2485	T	A	ATC	TACTATCACATCTTCCGTTAC	0	0	T	A	ATC	AGA	AGT	R	S	3	nonsynonymous	0.925185	ERR11026631,ERR11030183	2	24	0.923021,0.92735
133972	T	G	GTC	ACGTTCGCAGTCGTTCAACTG	0	0	T	G	GTC	NA	NA	NA	NA	NA	intergenic	0.923473	ERR11026636,ERR11030188	2	24	0.957393,0.889554
158326	A	T	AAT	GCGAACCAAAATGTGATATGG	0	0	A	T	AAT	NA	NA	NA	NA	NA	intergenic	0.915814	ERR11026631,ERR11030183	2	24	0.950926,0.880702
88101	T	C	ATT	TTTTTTCGTATTCCTGACGTC	0	0	T	C	ATT	GAA	GAG	E	E	3	synonymous	0.915555	ERR11026630,ERR11030182	2	24	0.936747,0.894362
187320	C	A	ACC	TCGATAAAGACCTCTTGTAAT	0	0	C	A	ACC	NA	NA	NA	NA	NA	intergenic	0.915254	ERR11026612,ERR11030164	2	24	0.912411,0.918097
187969	A	T	GAT	CAGATTATCGATGTGATAAAT	0	0	A	T	GAT	NA	NA	NA	NA	NA	intergenic	0.913597	ERR11026631,ERR11030183	2	24	0.928273,0.898921
151461	A	C	CAG	TATTATTTTCAGTTTTATTAT	0	0	A	C	CAG	NA	NA	NA	NA	NA	intergenic	0.912857	ERR11026616,ERR11026617,ERR11026625,ERR11026630,ERR11026635,ERR11026637,ERR11030168,ERR11030177,ERR11030187,ERR11030189	10	24	0.794653,0.862696,0.923417,1,0.982835,0.91504,0.828869,0.995726,0.944635,0.880702
107526	C	G	TCA	CATCGTTTGTCATAACTCCGG	0	0	C	G	TCA	ATG	ATC	M	I	3	nonsynonymous	0.909595	ERR11026631,ERR11030183	2	24	0.979667,0.839523
192120	T	C	ATC	TATGAGTTAATCTATAATAGA	0	0	T	C	ATC	ATC	ACC	I	T	2	nonsynonymous	0.909091	ERR11026613	1	24	0.909091
76448	T	G	TTG	ACATTTAACTTGCGGGGTTAA	0	0	T	G	TTG	CAA	CCA	Q	P	2	nonsynonymous	0.905802	ERR11026625,ERR11030177	2	24	0.914633,0.896971
84587	C	T	TCG	ACGATATCTTCGGTATTGAGG	1	1	C	T	TCG	TTC	TTT	F	F	3	synonymous	0.901398	ERR11026612,ERR11026615,ERR11026616,ERR11026617,ERR11026625,ERR11026630,ERR11026635,ERR11026637,ERR11030164,ERR11030167,ERR11030168,ERR11030169,ERR11030177,ERR11030182,ERR11030187,ERR11030189	16	24	0.934959,0.830065,0.785893,1,0.811325,0.898311,0.931289,0.926566,0.875,0.956277,0.90161,1,0.807179,0.960784,0.885116,0.917995
43992	T	C	GTT	CATTAGGCAGTTTATGGCAGC	0	0	T	C	GTT	AAC	AGC	N	S	2	nonsynonymous	0.899002	ERR11026616,ERR11030168	2	24	0.869067,0.928936
106497	A	T	TAT	TGTTGATAGTATGTGATATGT	0	0	A	T	TAT	CAT	CAA	H	Q	3	nonsynonymous	0.897613	ERR11026631,ERR11030183	2	24	0.881608,0.913619
38662	C	T	TCA	TCTGTATTCTCAATACCGTAT	1	1	G	A	TGA	GAG	AAG	E	K	1	nonsynonymous	0.897218	ERR11026612,ERR11026615,ERR11026616,ERR11026617,ERR11026625,ERR11026630,ERR11026631,ERR11026635,ERR11026637,ERR11030164,ERR11030167,ERR11030168,ERR11030169,ERR11030177,ERR11030182,ERR11030187,ERR11030189	17	24	0.889577,0.961039,0.938375,0.9,0.966497,0.729124,0.615999,0.97012,0.92992,0.86293,0.924731,0.897057,0.903704,0.979295,0.843098,0.976744,0.964494
81247	T	A	CTA	GATGGTAGACTAGGTGCTATG	0	0	T	A	CTA	CTA	CAA	L	Q	2	nonsynonymous	0.893717	ERR11026613,ERR11030165	2	24	0.927376,0.860057
54117	G	A	AGA	CTAATATTGAGAAATTCATCC	1	1	C	T	TCT	CTC	TTC	L	F	1	nonsynonymous	0.89361	ERR11026612,ERR11026613,ERR11026615,ERR11026616,ERR11026617,ERR11026625,ERR11026630,ERR11026631,ERR11026635,ERR11026636,ERR11026637,ERR11026638,ERR11030164,ERR11030167,ERR11030168,ERR11030169,ERR11030177,ERR11030182,ERR11030187,ERR11030189,ERR11030190	21	24	0.899047,0.740348,0.516351,0.966767,0.988629,0.964655,0.934171,0.716186,0.949664,0.833333,0.927865,1,0.969835,0.579041,0.970382,0.987447,0.976072,0.938863,0.981821,0.925335,1
93766	A	G	CAG	ATTGACTGGCAGTTCGCTATT	0	0	A	G	CAG	CAG	CGG	Q	R	2	nonsynonymous	0.892725	ERR11026625,ERR11030177	2	24	0.895232,0.890217
180617	T	G	ATC	GGAAGATAAATCGTTCAATAG	0	0	T	G	ATC	TCG	GCG	S	A	1	nonsynonymous	0.892281	ERR11026636,ERR11030188	2	24	0.891504,0.893058
180404	A	G	AAC	TATAGCATAAACTAAAGTCGA	0	0	A	G	AAC	NA	NA	NA	NA	NA	intergenic	0.892269	ERR11026616,ERR11030168	2	24	0.891702,0.892835
87230	G	A	TGA	GGTAATAAATGATATCTTAGA	1	1	C	T	TCA	CAT	TAT	H	Y	1	nonsynonymous	0.891999	ERR11026615,ERR11026616,ERR11026617,ERR11026625,ERR11026630,ERR11026635,ERR11026637,ERR11030168,ERR11030187,ERR11030189	10	24	0.824675,0.7541,0.942029,0.925506,0.769444,1,0.994444,0.799656,0.954495,0.955642
2584	T	A	ATA	TGCTATCACATAATCTGGAAG	0	0	T	A	ATA	TTA	TTT	L	F	3	nonsynonymous	0.888017	ERR11026631,ERR11030183	2	24	0.876193,0.899841
91728	G	A	CGA	AATAAAACACGATATGGATGC	1	1	G	A	CGA	NA	NA	NA	NA	NA	intergenic	0.887702	ERR11026612,ERR11026615,ERR11026616,ERR11026617,ERR11026625,ERR11026630,ERR11026635,ERR11026636,ERR11026637,ERR11026638,ERR11030164,ERR11030167,ERR11030168,ERR11030169,ERR11030177,ERR11030182,ERR11030187,ERR11030189	18	24	0.970957,0.92364,0.88018,0.835159,0.858789,0.975478,0.859357,0.545987,0.809079,1,0.987411,0.931355,0.915504,0.878466,0.938208,0.976479,0.858385,0.834204
163749	T	A	GTA	AAAATGGACGTAGAACAAGAC	0	0	T	A	GTA	CGT	CGA	R	R	3	synonymous	0.886428	ERR11026638,ERR11030190	2	24	0.841812,0.931044
13490	A	T	TAT	ACTTTGTTCTATTAACCTATT	0	0	A	T	TAT	ATA	AAA	I	K	2	nonsynonymous	0.886305	ERR11026638,ERR11030190	2	24	0.893259,0.879352
178133	G	A	TGA	TATCGAAAATGATATACGTAA	1	1	G	A	TGA	NA	NA	NA	NA	NA	intergenic	0.886133	ERR11026612,ERR11026615,ERR11026616,ERR11026617,ERR11026625,ERR11026630,ERR11026631,ERR11026635,ERR11026637,ERR11030164,ERR11030167,ERR11030168,ERR11030169,ERR11030177,ERR11030182,ERR11030187,ERR11030189	17	24	0.923069,0.67474,0.83974,0.945315,0.947445,0.979007,0.541151,0.974049,0.962578,0.985185,0.701519,0.844958,0.937656,0.939248,0.93867,0.993711,0.936214
1885	T	A	CTA	AGTCGCCCACTAGAGTTACCG	0	0	T	A	CTA	CTA	CTT	L	L	3	synonymous	0.883551	ERR11026612,ERR11030164	2	24	0.89106,0.876041
196287	G	C	GGA	GTCAAGGATGGATTCAAGTAT	0	0	G	C	GGA	GGA	GCA	G	A	2	nonsynonymous	0.88274	ERR11026636	1	24	0.88274
178384	A	T	AAT	AGTTCTATGAATGTGATAGAC	0	0	A	T	AAT	NA	NA	NA	NA	NA	intergenic	0.876062	ERR11026631,ERR11030183	2	24	0.888681,0.863442
54635	G	A	GGA	CGCTATAGAGGACAATAATGT	1	1	G	A	GGA	GAC	AAC	D	N	1	nonsynonymous	0.868048	ERR11026612,ERR11026615,ERR11026616,ERR11026617,ERR11026625,ERR11026630,ERR11026635,ERR11026637,ERR11026638,ERR11030164,ERR11030167,ERR11030168,ERR11030169,ERR11030177,ERR11030182,ERR11030187,ERR11030189	17	24	0.804486,0.855499,0.88858,0.939272,0.875863,0.883317,0.880288,0.935731,0.529678,0.913685,0.858949,0.872841,0.965017,0.859149,0.866272,0.894011,0.934176
72362	C	T	TCA	GCAGAATAATCAGAAATTGGT	1	1	G	A	TGA	GAT	AAT	D	N	1	nonsynonymous	0.867929	ERR11026612,ERR11026615,ERR11026616,ERR11026617,ERR11026625,ERR11026630,ERR11026635,ERR11026637,ERR11030168,ERR11030169,ERR11030177,ERR11030182,ERR11030187,ERR11030189	14	24	0.730392,0.788056,0.940539,0.911765,0.921265,0.88642,0.6949,0.960542,0.969425,0.960784,0.858114,0.856151,0.742825,0.92983
125864	T	C	TTC	CAAATGAAATTCTTGTTTAGA	0	0	T	C	TTC	AAT	GAT	N	D	1	nonsynonymous	0.86693	ERR11026613	1	24	0.86693
153996	T	C	TTC	TGGCAGTCTTTCTAATGGGTT	0	0	T	C	TTC	TTT	TTC	F	F	3	synonymous	0.86552	ERR11026613	1	24	0.86552
186831	A	C	TAT	AGGTGGCACTATTCTGCTACT	0	0	A	C	TAT	ATT	CTT	I	L	1	nonsynonymous	0.865449	ERR11026612,ERR11030164	2	24	0.864894,0.866004
23564	C	T	TCG	TGGTGTTTGTCGACGTCATAT	1	1	G	A	CGA	TCG	TCA	S	S	3	synonymous	0.864213	ERR11026612,ERR11026613,ERR11026615,ERR11026616,ERR11026617,ERR11026625,ERR11026630,ERR11026631,ERR11026635,ERR11026636,ERR11026637,ERR11026638,ERR11030164,ERR11030165,ERR11030167,ERR11030168,ERR11030169,ERR11030177,ERR11030182,ERR11030183,ERR11030187,ERR11030188,ERR11030189,ERR11030190	24	24	0.822364,0.608881,0.93285,0.936281,0.868926,0.896253,0.875087,0.884746,0.965067,0.796711,0.876106,0.818555,0.863286,0.706625,0.90812,0.934739,0.887256,0.905607,0.87547,0.97287,0.941379,0.77561,0.906318,0.781996
182765	T	C	GTG	TTAAATCGCGTGCCAGTCTAT	0	0	T	C	GTG	CGT	CGC	R	R	3	synonymous	0.863576	ERR11026625,ERR11030177	2	24	0.872835,0.854318
124130	G	A	CGA	TCTAGTATTCGAGACATTAAC	1	1	G	A	CGA	GAG	AAG	E	K	1	nonsynonymous	0.863406	ERR11026612,ERR11026615,ERR11026616,ERR11026617,ERR11026625,ERR11026630,ERR11026635,ERR11026637,ERR11030164,ERR11030167,ERR11030168,ERR11030169,ERR11030177,ERR11030182,ERR11030187,ERR11030189	16	24	0.735411,0.70572,0.8628,0.751976,0.931503,0.99359,0.881516,0.94704,0.780805,0.862963,0.802982,0.777894,0.96875,0.984127,0.851224,0.976201
192895	A	C	AAC	GGCATGCGTAACTTTGATAGC	0	0	A	C	AAC	AAC	ACC	N	T	2	nonsynonymous	0.862852	ERR11026617,ERR11030169	2	24	0.83976,0.885944
72067	G	A	AGA	ATATCCTTTAGAGTATTTCTC	1	1	C	T	TCT	TCT	TTT	S	F	2	nonsynonymous	0.862449	ERR11026612,ERR11026615,ERR11026616,ERR11026617,ERR11026625,ERR11026630,ERR11026635,ERR11026637,ERR11030164,ERR11030167,ERR11030168,ERR11030169,ERR11030177,ERR11030182,ERR11030187,ERR11030189	16	24	0.695136,1,0.838129,0.8125,0.811525,0.91267,0.878556,0.892591,0.685956,1,0.800637,0.888889,0.918987,0.948355,0.79862,0.916628
63549	A	C	AAT	TATTCTTTTAATCCTGCGTTA	0	0	A	C	AAT	TTA	GTA	L	V	1	nonsynonymous	0.86242	ERR11026630,ERR11030182	2	24	0.8772,0.84764
121616	T	A	TTT	ACTCAATACTTTCCATGTACG	0	0	T	A	TTT	AAA	ATA	K	I	2	nonsynonymous	0.860419	ERR11026615,ERR11030167	2	24	0.859673,0.861165
176954	T	A	CTA	CCGATCTAACTATTCCAAATG	0	0	T	A	CTA	ACT	ACA	T	T	3	synonymous	0.858016	ERR11026637,ERR11030189	2	24	0.856912,0.859121
103891	T	C	ATT	AAGATTTCTATTCCTGACTGA	0	0	T	C	ATT	ATA	GTA	I	V	1	nonsynonymous	0.854009	ERR11026630,ERR11030182	2	24	0.880118,0.8279
77693	A	C	AAT	GTATACTTTAATCCTGTGTTT	0	0	A	C	AAT	AAT	ACT	N	T	2	nonsynonymous	0.853868	ERR11026630,ERR11030182	2	24	0.855738,0.851998
184607	C	T	TCT	CATCCGATGTCTGTGATAGGT	1	1	C	T	TCT	GTC	GTT	V	V	3	synonymous	0.85303	ERR11026631	1	24	0.85303
26880	C	G	TCT	TCTTACTCCTCTTTTGGGTAA	0	0	C	G	TCT	AGA	ACA	R	T	2	nonsynonymous	0.851896	ERR11026630,ERR11030182	2	24	0.842902,0.86089
18769	A	G	TAA	TTAACAAGTTAACCAATTCAT	0	0	A	G	TAA	GTT	GTC	V	V	3	synonymous	0.849744	ERR11026612,ERR11026613,ERR11026615,ERR11026616,ERR11026617,ERR11026625,ERR11026630,ERR11026635,ERR11026637,ERR11026638,ERR11030164,ERR11030167,ERR11030168,ERR11030169,ERR11030177,ERR11030182,ERR11030183,ERR11030187,ERR11030189	19	24	0.830317,0.762886,0.902119,0.894618,0.848206,0.81777,0.775316,0.87489,0.859628,0.773257,0.85442,0.86476,0.927344,0.88875,0.96809,0.935484,0.631529,0.844461,0.891292
6103	A	G	GAT	ATGACCAAAGATCGAGGTCGT	0	0	A	G	GAT	GAT	GAC	D	D	3	synonymous	0.84911	ERR11026617,ERR11030169	2	24	0.910553,0.787668
165676	A	T	AAT	GTCAACAAAAATGTGATATAC	0	0	A	T	AAT	AAA	AAT	K	N	3	nonsynonymous	0.849079	ERR11026631	1	24	0.849079
104212	T	C	CTA	CTCAGAATTCTAAATGATGAT	0	0	T	C	CTA	AGA	GGA	R	G	1	nonsynonymous	0.846395	ERR11026637,ERR11030189	2	24	0.849906,0.842883
177086	T	G	ATC	CGTCACATAATCTATTTAGAG	0	0	T	G	ATC	AAT	AAG	N	K	3	nonsynonymous	0.844222	ERR11030168	1	24	0.844222
3762	G	C	TGA	GTAACATTATGAGAATATGAC	0	0	G	C	TGA	CTC	CTG	L	L	3	synonymous	0.842399	ERR11026631,ERR11030183	2	24	0.831317,0.85348
41603	A	T	AAA	AGTACATGGAAATAGGTTTTG	0	0	A	T	AAA	ATT	ATA	I	I	3	synonymous	0.841734	ERR11026615,ERR11030167	2	24	0.838168,0.8453
164545	A	G	TAT	TTTGAAAATTATGATACCATC	0	0	A	G	TAT	ATG	GTG	M	V	1	nonsynonymous	0.841453	ERR11026631	1	24	0.841453
72825	G	T	AGC	CCGGACAATAGCACAATTGTT	0	0	G	T	AGC	TGC	TGA	C	*	3	nonsense	0.841294	ERR11026631	1	24	0.841294
39139	C	T	TCG	TTTTTAGCCTCGCTTACAAGC	1	1	G	A	CGA	GAG	AAG	E	K	1	nonsynonymous	0.839513	ERR11026612,ERR11026613,ERR11026615,ERR11026616,ERR11026617,ERR11026625,ERR11026630,ERR11026635,ERR11026636,ERR11026637,ERR11026638,ERR11030164,ERR11030165,ERR11030167,ERR11030168,ERR11030169,ERR11030177,ERR11030182,ERR11030183,ERR11030187,ERR11030188,ERR11030189,ERR11030190	23	24	0.826333,0.696502,0.958721,0.948749,0.922422,0.917066,0.90197,0.940062,0.654728,0.953434,0.565001,0.904615,0.69972,0.935661,0.949278,0.931095,0.948775,0.918223,0.650719,0.915692,0.577677,0.948907,0.643452
151115	C	T	TCG	AACCCTCGATCGTGAATGGAT	1	1	C	T	TCG	NA	NA	NA	NA	NA	intergenic	0.838967	ERR11026631	1	24	0.838967
151436	T	C	GTC	GACCTAATCGTCTCGGATGAC	0	0	T	C	GTC	NA	NA	NA	NA	NA	intergenic	0.838665	ERR11026613,ERR11030165	2	24	0.840019,0.837311
130818	T	A	ATA	ATGGTAGATATAGAACAATTT	0	0	T	A	ATA	ATA	AAA	I	K	2	nonsynonymous	0.837715	ERR11026638,ERR11030190	2	24	0.782551,0.892878
192788	T	C	ATC	AACACTGCGATCTGAATAAAC	0	0	T	C	ATC	GAT	GAC	D	D	3	synonymous	0.837545	ERR11026617,ERR11030169	2	24	0.899327,0.775763
64297	G	A	CGA	ATAAATCATCGATTTTCAAAT	1	1	C	T	TCG	ATC	ATT	I	I	3	synonymous	0.831184	ERR11026612,ERR11026615,ERR11026616,ERR11026617,ERR11026625,ERR11026630,ERR11026631,ERR11026635,ERR11026637,ERR11030168,ERR11030169,ERR11030177,ERR11030187,ERR11030189	14	24	0.59152,0.796763,0.881996,0.772655,0.936967,0.918489,0.554545,0.911923,0.902381,0.952485,0.625926,0.929513,0.964286,0.897126
14108	T	C	TTC	CGATAACACTTCTGACTCGTG	0	0	T	C	TTC	GAA	GGA	E	G	2	nonsynonymous	0.830701	ERR11026630,ERR11030182	2	24	0.829753,0.83165
48523	A	T	GAA	TCGTACAAGGAAACAGTGCAT	0	0	A	T	GAA	GAA	GTA	E	V	2	nonsynonymous	0.83066	ERR11026613	1	24	0.83066
28175	T	C	TTT	CATCATTGATTTAATAGATGA	0	0	T	C	TTT	TTA	CTA	L	L	1	synonymous	0.829803	ERR11026612,ERR11026615,ERR11026616,ERR11026617,ERR11026625,ERR11026630,ERR11026635,ERR11026637,ERR11030167,ERR11030168,ERR11030169,ERR11030177,ERR11030187,ERR11030189	14	24	1,0.74978,0.796352,0.962963,0.86993,0.750379,0.790839,0.825999,0.788627,0.685926,0.971014,0.716384,0.835268,0.873787
34782	G	A	AGT	ATTTATCACAGTCTGTTTTGG	0	2	C	T	ACT	GAC	GAT	D	D	3	synonymous	0.825943	ERR11026631,ERR11030183	2	24	0.81821,0.833676
187878	T	C	GTC	ATTCGTTGTGTCTATGAAATG	0	0	T	C	GTC	NA	NA	NA	NA	NA	intergenic	0.824462	ERR11026613	1	24	0.824462
3556	C	G	GCA	ATTGTTATTGCAATTCTGGAA	0	0	C	G	GCA	TGC	TCC	C	S	2	nonsynonymous	0.82268	ERR11026637,ERR11030189	2	24	0.809122,0.836237
186500	A	T	TAT	ATAATTATCTATGTGATACTT	0	0	A	T	TAT	CTA	CTT	L	L	3	synonymous	0.8215	ERR11026631,ERR11030183	2	24	0.779857,0.863144
124202	C	G	TCA	ATATCCTCTTCAACGCAAAGT	0	0	C	G	TCA	CAA	GAA	Q	E	1	nonsynonymous	0.820467	ERR11026636,ERR11030188	2	24	0.826313,0.814621
193331	T	A	GTC	CCAAACATAGTCCTCGTGTGG	0	0	T	A	GTC	AGT	AGA	S	R	3	nonsynonymous	0.819764	ERR11026617,ERR11030169	2	24	0.836412,0.803116
159556	G	C	AGA	TGATAAAGAAGAAGATCATAC	0	0	G	C	AGA	GAA	CAA	E	Q	1	nonsynonymous	0.818803	ERR11026638	1	24	0.818803
148893	T	G	ATT	TTTTGCGCCATTCATGATTAC	0	0	T	G	ATT	AAT	ACT	N	T	2	nonsynonymous	0.818601	ERR11030177	1	24	0.818601
193003	A	C	GAC	CCCATTGATGACTTTAGTAAA	0	0	A	C	GAC	GAC	GCC	D	A	2	nonsynonymous	0.818405	ERR11026617,ERR11030169	2	24	0.776411,0.860399
174266	T	C	GTC	ATGGGAATCGTCTATAATAAT	0	0	T	C	GTC	NA	NA	NA	NA	NA	intergenic	0.818219	ERR11026613	1	24	0.818219
173398	A	C	GAA	AAATTACCAGAAGGAGTAGTA	0	0	A	C	GAA	NA	NA	NA	NA	NA	intergenic	0.817954	ERR11026630,ERR11030182	2	24	0.839675,0.796232
48524	A	G	AAA	CGTACAAGGAAACAGTGCATA	0	0	A	G	AAA	GAA	GAG	E	E	3	synonymous	0.815016	ERR11026613	1	24	0.815016
193002	G	A	TGA	CCCCATTGATGACTTTAGTAA	1	1	G	A	TGA	GAC	AAC	D	N	1	nonsynonymous	0.814553	ERR11026617,ERR11030169	2	24	0.768707,0.860399
5240	A	G	TAT	ACAGAGCTTTATCACATCATG	0	0	A	G	TAT	ATA	ACA	I	T	2	nonsynonymous	0.813353	ERR11026617,ERR11030169	2	24	0.848928,0.777778
109115	A	C	AAT	ATTGATCATAATCCTGTGCAT	0	0	A	C	AAT	GAT	GAG	D	E	3	nonsynonymous	0.812413	ERR11026630,ERR11030182	2	24	0.8234,0.801426
30538	T	C	CTC	TATGTATACCTCTGGGAGAAA	0	0	T	C	CTC	AGA	AGG	R	R	3	synonymous	0.811636	ERR11026630	1	24	0.811636
123823	T	C	ATC	CATACCCCCATCTTTAGGCAT	0	0	T	C	ATC	GAT	GGT	D	G	2	nonsynonymous	0.810527	ERR11026617,ERR11030169	2	24	0.815864,0.80519
173804	A	C	TAC	CTCCCACAATACTATATATAT	0	0	A	C	TAC	NA	NA	NA	NA	NA	intergenic	0.808834	ERR11026613,ERR11026630,ERR11030165,ERR11030182	4	24	0.976628,0.698961,0.913229,0.646517
1458	C	G	TCG	ATAATAACATCGATTCCCATA	0	0	C	G	TCG	GAT	CAT	D	H	1	nonsynonymous	0.804696	ERR11026615,ERR11030167	2	24	0.790347,0.819045
185061	A	C	CAA	GGACAGTAACAATGTTATCAT	0	0	A	C	CAA	AAT	CAT	N	H	1	nonsynonymous	0.803775	ERR11026615	1	24	0.803775
61634	C	G	TCC	TTGAGCTTATCCTTATATTTG	0	0	C	G	TCC	GAT	CAT	D	H	1	nonsynonymous	0.801655	ERR11026616,ERR11030168	2	24	0.78139,0.82192
193654	G	C	TGC	TTCCAGAATTGCAATAACAAT	0	0	G	C	TGC	TGC	TCC	C	S	2	nonsynonymous	0.80024	ERR11026637,ERR11030189	2	24	0.81666,0.78382
162243	G	A	TGA	CAGCTCTCCTGAATTCCGGTG	1	1	G	A	TGA	CTG	CTA	L	L	3	synonymous	0.800089	ERR11026612,ERR11026613,ERR11026615,ERR11026616,ERR11026617,ERR11026625,ERR11026630,ERR11026631,ERR11026635,ERR11026636,ERR11026638,ERR11030164,ERR11030165,ERR11030167,ERR11030168,ERR11030169,ERR11030177,ERR11030182,ERR11030187,ERR11030190	20	24	0.604645,0.876068,0.69904,0.934763,0.799277,0.923404,0.701154,0.888889,0.903072,0.623136,0.837681,0.711032,0.859903,0.523441,0.89844,0.864449,0.891949,0.656097,0.936872,0.868464
182901	T	C	GTC	GGCGCTTGTGTCTACGATAAA	0	0	T	C	GTC	TCT	CCT	S	P	1	nonsynonymous	0.799509	ERR11026613,ERR11030165	2	24	0.843491,0.755527
82373	C	T	TCG	ATGCTGATTTCGACGGAGATG	1	1	C	T	TCG	TTC	TTT	F	F	3	synonymous	0.799019	ERR11026615,ERR11026616,ERR11026625,ERR11026630,ERR11026635,ERR11026637,ERR11030168,ERR11030169,ERR11030177,ERR11030182,ERR11030187,ERR11030189	12	24	0.792824,0.684221,0.872729,0.704451,0.951673,0.710888,0.716454,0.797222,0.853156,0.742593,0.928231,0.833784
164747	T	A	GTA	AATAAAACTGTATTCCAATTA	0	0	T	A	GTA	GTA	GAA	V	E	2	nonsynonymous	0.798535	ERR11026637,ERR11030189	2	24	0.794442,0.802627
168562	T	A	GTA	TCCCATCTAGTATTCCAAAAT	0	0	T	A	GTA	AGT	AGA	S	R	3	nonsynonymous	0.797854	ERR11026637,ERR11030189	2	24	0.819957,0.775751
157086	C	T	TCG	GCGATAAATTCGTAATAATCT	1	1	C	T	TCG	NA	NA	NA	NA	NA	intergenic	0.796319	ERR11026631	1	24	0.796319
73066	C	T	TCG	AATGTAGACTCGACGGATGAA	1	1	C	T	TCG	TCG	TTG	S	L	2	nonsynonymous	0.795524	ERR11026615,ERR11026616,ERR11026617,ERR11026625,ERR11026630,ERR11026635,ERR11026637,ERR11030164,ERR11030168,ERR11030169,ERR11030177,ERR11030182,ERR11030187,ERR11030189	14	24	0.7771,0.857231,0.824561,0.712033,0.710079,0.779392,0.821667,0.713195,0.75065,0.804094,0.687912,0.880215,0.976984,0.842226
181628	T	C	ATC	ACGGAACATATCTATATAATT	0	0	T	C	ATC	TAT	TAC	Y	Y	3	synonymous	0.794152	ERR11026613,ERR11030165	2	24	0.740265,0.848039
169025	A	C	AAC	TTACCGGGGAACTTAACAATT	0	0	A	C	AAC	NA	NA	NA	NA	NA	intergenic	0.793718	ERR11026617,ERR11030169	2	24	0.822747,0.76469
123952	A	C	CAC	AAAAAATGTCACTATTAAAGA	0	0	A	C	CAC	TCA	TCC	S	S	3	synonymous	0.793221	ERR11026613	1	24	0.793221
182867	T	A	GTG	TACCAGCAGGTGTTAAAAGTA	0	0	T	A	GTG	GGT	GGA	G	G	3	synonymous	0.790813	ERR11026630,ERR11030182	2	24	0.80255,0.779075
182139	T	C	ATC	CACCTTCATATCTTCCACCAA	0	0	T	C	ATC	TCT	CCT	S	P	1	nonsynonymous	0.788113	ERR11026613,ERR11030165	2	24	0.79316,0.783066
122673	C	A	TCA	CTAATAAACTCAGAACAATAT	0	0	C	A	TCA	GAG	TAG	E	*	1	nonsense	0.788067	ERR11026638,ERR11030190	2	24	0.76455,0.811583
97864	T	C	TTA	CGATACTAATTACAAACCTGT	0	0	T	C	TTA	TAC	CAC	Y	H	1	nonsynonymous	0.787565	ERR11026631,ERR11030183	2	24	0.774815,0.800314
39639	C	G	ACA	AACTGGCAGACAACAAGCCGC	0	0	C	G	ACA	TGT	TCT	C	S	2	nonsynonymous	0.7864	ERR11026635,ERR11030187	2	24	0.801548,0.771253
191507	G	A	TGC	ATGCTTGAATGCCTATTTTAG	0	2	G	A	TGC	GCC	ACC	A	T	1	nonsynonymous	0.786125	ERR11026617,ERR11030169	2	24	0.853202,0.719048
186802	A	G	TAC	CCCGATATCTACCATATAATA	0	0	A	G	TAC	TAC	TGC	Y	C	2	nonsynonymous	0.785092	ERR11026635,ERR11030187	2	24	0.764897,0.805288
152194	G	C	GGC	TATTACTCTGGCAACTTGGAA	0	0	G	C	GGC	NA	NA	NA	NA	NA	intergenic	0.784417	ERR11026635,ERR11030187	2	24	0.796386,0.772449
81275	G	A	AGA	CATTATGTAAGACTTGTGGGA	1	1	G	A	AGA	AAG	AAA	K	K	3	synonymous	0.782796	ERR11026612,ERR11026615,ERR11026617,ERR11026625,ERR11026630,ERR11026635,ERR11026637,ERR11026638,ERR11030164,ERR11030167,ERR11030169,ERR11030177,ERR11030182,ERR11030187,ERR11030189	15	24	0.68729,0.777816,0.664853,0.785472,0.962037,0.771852,0.905013,0.551462,0.592509,0.754527,0.851628,0.785264,0.960728,0.812301,0.879181
168632	G	C	TGA	CATAAAATTTGAGGAGTATAC	0	0	G	C	TGA	GAG	CAG	E	Q	1	nonsynonymous	0.782171	ERR11026630,ERR11030182	2	24	0.773053,0.791289
31714	C	T	CCG	TCTCCATAACCGGCGCTGTCA	0	2	G	A	CGG	GGT	AGT	G	S	1	nonsynonymous	0.781886	ERR11026625,ERR11030177	2	24	0.785011,0.778761
131375	G	C	CGC	ATCCGGAGACGCTATGGCAAG	0	0	G	C	CGC	GCT	CCT	A	P	1	nonsynonymous	0.781299	ERR11026613	1	24	0.781299
9520	C	T	TCA	TTTTTGGAATCATAAAAAAAG	1	1	C	T	TCA	NA	NA	NA	NA	NA	intergenic	0.779428	ERR11026637,ERR11030189	2	24	0.760193,0.798664
159400	T	C	GTC	TAATTGCTCGTCTGTATTCGA	0	0	T	C	GTC	TCT	CCT	S	P	1	nonsynonymous	0.779212	ERR11026613	1	24	0.779212
193520	T	C	ATC	ATCTACTTTATCTATTCATAA	0	0	T	C	ATC	TAT	TAC	Y	Y	3	synonymous	0.778258	ERR11026617,ERR11030169	2	24	0.892419,0.664097
160897	T	C	TTA	ACAAATCCATTAATGTGGAAT	0	0	T	C	TTA	ATT	ATC	I	I	3	synonymous	0.777921	ERR11026615	1	24	0.777921
190660	G	A	AGA	GAATTTTTCAGACTATTTCGA	1	1	G	A	AGA	AGA	AAA	R	K	2	nonsynonymous	0.777893	ERR11026612,ERR11026615,ERR11026616,ERR11026617,ERR11026625,ERR11026635,ERR11026637,ERR11030164,ERR11030167,ERR11030168,ERR11030169,ERR11030177,ERR11030187,ERR11030189	14	24	0.556234,0.894879,0.761417,0.888335,0.782232,0.6253,0.810201,0.519894,0.905653,0.77443,0.893195,0.858362,0.8171,0.803264
5703	C	T	GCA	CTAAAATAGGCATTCAAGCAT	0	2	G	A	TGC	GCC	ACC	A	T	1	nonsynonymous	0.777812	ERR11026617,ERR11030169	2	24	0.649306,0.906318
83326	C	T	TCG	TATTACTTTTCGATGCTGGTT	1	1	C	T	TCG	TCG	TTG	S	L	2	nonsynonymous	0.775959	ERR11026612,ERR11026613,ERR11026615,ERR11026616,ERR11026617,ERR11026625,ERR11026630,ERR11026631,ERR11026635,ERR11026636,ERR11026637,ERR11026638,ERR11030164,ERR11030167,ERR11030168,ERR11030169,ERR11030177,ERR11030182,ERR11030187,ERR11030188,ERR11030189	21	24	0.63,0.767296,0.86743,0.715112,0.687689,0.844239,0.743854,0.793891,0.905498,0.787879,0.817377,0.694892,0.70271,0.816834,0.742303,0.783618,0.914285,0.70247,0.825801,0.76936,0.782592
162331	C	T	TCT	TATACATCATCTGTGGTCTGT	1	1	C	T	TCT	CTG	TTG	L	L	1	synonymous	0.775868	ERR11026612,ERR11026615,ERR11026616,ERR11026617,ERR11026625,ERR11026630,ERR11026631,ERR11026635,ERR11026636,ERR11026637,ERR11030164,ERR11030165,ERR11030167,ERR11030168,ERR11030169,ERR11030177,ERR11030182,ERR11030183,ERR11030187,ERR11030189,ERR11030190	21	24	0.672988,0.578283,0.941603,0.839042,0.943468,0.673581,0.616017,0.866648,0.549868,0.94827,0.75244,0.746358,0.634783,0.964299,0.87777,0.905312,0.744494,0.744159,0.82144,0.921811,0.550595
3764	G	C	AGA	AACATTATGAGAATATGACCT	0	0	G	C	AGA	CTC	GTC	L	V	1	nonsynonymous	0.770474	ERR11026631,ERR11030183	2	24	0.782706,0.758242
77206	G	C	GGT	TAACAATGAGGTTATGCCTCT	0	0	G	C	GGT	GTT	CTT	V	L	1	nonsynonymous	0.770292	ERR11026616,ERR11030168	2	24	0.751978,0.788605
94999	T	G	TTC	TACGTTTGATTCGTTCAAGAA	0	0	T	G	TTC	TCG	GCG	S	A	1	nonsynonymous	0.769532	ERR11026636,ERR11030188	2	24	0.832844,0.70622
5239	T	G	TTA	TACAGAGCTTTATCACATCAT	0	0	T	G	TTA	ATA	ATC	I	I	3	synonymous	0.769006	ERR11026617,ERR11030169	2	24	0.798662,0.739349
159844	G	A	AGA	ATACAAAACAGAGAACAAAGT	1	1	G	A	AGA	GAG	AAG	E	K	1	nonsynonymous	0.768915	ERR11026638,ERR11030190	2	24	0.770314,0.767517
157977	A	G	AAC	ATTTCCATAAACTGCTACAAT	0	0	A	G	AAC	NA	NA	NA	NA	NA	intergenic	0.768297	ERR11026616,ERR11030168	2	24	0.778198,0.758396
74182	T	C	GTG	ATTCGACTGGTGTCAGGGGGA	0	0	T	C	GTG	TGT	CGT	C	R	1	nonsynonymous	0.767891	ERR11026625,ERR11030177	2	24	0.77369,0.762091
149081	A	C	CAC	CTAGGTCCACACAAGCTGCCA	0	0	A	C	CAC	TGT	TGG	C	W	3	nonsynonymous	0.764923	ERR11026617,ERR11030169	2	24	0.792777,0.737069
192104	A	T	AAC	TCATAATACAACCATGTATGA	0	0	A	T	AAC	ACC	TCC	T	S	1	nonsynonymous	0.764667	ERR11026615,ERR11030167	2	24	0.728179,0.801155
15428	G	A	CGA	ATCAAAACACGATAGGTCAGA	1	1	G	A	CGA	NA	NA	NA	NA	NA	intergenic	0.759406	ERR11026612,ERR11026613,ERR11026615,ERR11026616,ERR11026617,ERR11026625,ERR11026630,ERR11026631,ERR11026635,ERR11026636,ERR11026637,ERR11026638,ERR11030164,ERR11030165,ERR11030167,ERR11030168,ERR11030169,ERR11030177,ERR11030182,ERR11030183,ERR11030187,ERR11030188,ERR11030189,ERR11030190	24	24	0.690593,0.599887,0.78741,0.870756,0.9537,0.799435,0.669684,0.77035,0.822573,0.518461,0.875831,0.598307,0.710855,0.690714,0.82608,0.87855,0.956909,0.769041,0.761197,0.756104,0.816333,0.559123,0.864563,0.679292
166914	T	C	TTC	GTACACAATTTCTATTATTAC	0	0	T	C	TTC	TCT	CCT	S	P	1	nonsynonymous	0.758992	ERR11026613	1	24	0.758992
165829	A	T	CAT	TACTCCCAACATGTGTACGAT	0	0	A	T	CAT	ACA	ACT	T	T	3	synonymous	0.757907	ERR11026631,ERR11030183	2	24	0.789791,0.726022
191982	T	C	ATC	AAGCTCTGTATCAAGTATTTT	0	0	T	C	ATC	ATC	ACC	I	T	2	nonsynonymous	0.75788	ERR11026617,ERR11030169	2	24	0.799062,0.716699
191964	A	T	GAT	GAAAACCATGATGTGATAAAG	0	0	A	T	GAT	GAT	GTT	D	V	2	nonsynonymous	0.757473	ERR11026631,ERR11030183	2	24	0.814072,0.700874
166222	A	C	TAT	CTCAGGCACTATTATGACAAG	0	0	A	C	TAT	TAT	TCT	Y	S	2	nonsynonymous	0.756382	ERR11026612,ERR11030164	2	24	0.766673,0.746091
186949	A	G	CAT	TCTGAGCATCATGATAGTCTT	0	0	A	G	CAT	CAT	CGT	H	R	2	nonsynonymous	0.756128	ERR11026631	1	24	0.756128
186948	C	T	TCA	ATCTGAGCATCATGATAGTCT	1	1	C	T	TCA	CAT	TAT	H	Y	1	nonsynonymous	0.754636	ERR11026631	1	24	0.754636
121320	C	T	GCG	TATAGGATGGCGACGGTAACT	0	2	G	A	CGC	GCC	ACC	A	T	1	nonsynonymous	0.754352	ERR11026612,ERR11026613,ERR11026615,ERR11026616,ERR11026617,ERR11026630,ERR11026635,ERR11026636,ERR11026637,ERR11030164,ERR11030167,ERR11030168,ERR11030169,ERR11030182,ERR11030187,ERR11030189	16	24	0.710385,0.607633,0.630434,0.864303,0.515624,0.840832,0.836251,0.664075,0.944414,0.692493,0.61593,0.837817,0.662452,0.848751,0.852172,0.946074
181607	A	T	TAT	TCATTAAAATATGTGATATCA	0	0	A	T	TAT	ATA	ATT	I	I	3	synonymous	0.753833	ERR11026631,ERR11030183	2	24	0.737793,0.769872
130695	T	C	TTC	GTCAGACCATTCTTGGTTGTG	0	0	T	C	TTC	TTC	TCC	F	S	2	nonsynonymous	0.753101	ERR11026613	1	24	0.753101
4399	C	T	ACC	TGGAGAGTTACCACATTTTAG	0	2	G	A	GGT	GGT	GAT	G	D	2	nonsynonymous	0.751253	ERR11026631	1	24	0.751253
77383	G	A	TGA	CGTATCGACTGAGTATACACC	1	1	G	A	TGA	GAG	AAG	E	K	1	nonsynonymous	0.7489	ERR11026612,ERR11026615,ERR11026616,ERR11026617,ERR11026625,ERR11026630,ERR11026635,ERR11026637,ERR11030168,ERR11030169,ERR11030177,ERR11030182,ERR11030187,ERR11030189	14	24	0.640586,0.627408,0.805866,0.70773,0.727937,0.696023,0.867175,0.902155,0.854688,0.702506,0.666185,0.591119,0.767821,0.927399
109626	G	C	TGC	AAACATCATTGCTCCATTAAC	0	0	G	C	TGC	GCA	GGA	A	G	2	nonsynonymous	0.745802	ERR11026613	1	24	0.745802
70129	A	T	GAC	GAGACAAGAGACGTAAATATT	0	0	A	T	GAC	AGA	AGT	R	S	3	nonsynonymous	0.744791	ERR11026612,ERR11030164	2	24	0.713419,0.776163
7708	A	C	GAT	CAGCTATCAGATTATGTGGTC	0	0	A	C	GAT	AGA	AGC	R	S	3	nonsynonymous	0.74365	ERR11026616,ERR11030168	2	24	0.731034,0.756266
163734	G	C	TGC	TAAGACTAATGCTTGAAAATG	0	0	G	C	TGC	ATG	ATC	M	I	3	nonsynonymous	0.742965	ERR11026613	1	24	0.742965
154408	T	C	TTG	AGTTGGTAGTTGCCATGGATG	0	0	T	C	TTG	NA	NA	NA	NA	NA	intergenic	0.74199	ERR11026612,ERR11026615,ERR11026616,ERR11026617,ERR11026625,ERR11026630,ERR11026635,ERR11026637,ERR11030167,ERR11030168,ERR11030169,ERR11030177,ERR11030182,ERR11030187,ERR11030189	15	24	0.756584,0.575119,0.854991,0.711441,0.922816,0.717127,0.785343,0.64463,0.561625,0.917662,0.550501,0.91508,0.624135,0.908874,0.683921
31053	G	A	CGA	AAATGTGTGCGAAAGTATGGA	1	1	C	T	TCG	CGC	TGC	R	C	1	nonsynonymous	0.741973	ERR11026612,ERR11026615,ERR11026616,ERR11026617,ERR11026625,ERR11026630,ERR11026635,ERR11026637,ERR11030164,ERR11030167,ERR11030168,ERR11030169,ERR11030177,ERR11030182,ERR11030187,ERR11030189	16	24	0.622882,0.777363,0.685241,0.883706,0.614167,0.691548,0.809196,0.847112,0.58595,0.832121,0.698839,0.895697,0.558199,0.874124,0.723448,0.771971
124674	G	A	CGA	CCAGCTAACCGAATTTATTGT	1	1	G	A	CGA	CGA	CAA	R	Q	2	nonsynonymous	0.741621	ERR11026612,ERR11026616,ERR11026617,ERR11026625,ERR11026630,ERR11026635,ERR11026637,ERR11030164,ERR11030168,ERR11030169,ERR11030177,ERR11030182,ERR11030187,ERR11030189	14	24	0.775907,0.821908,0.652994,0.886189,0.750205,0.763656,0.528838,0.699346,0.768599,0.68105,0.823776,0.897436,0.797454,0.535339
196035	T	C	ATC	TCTCCCGCGATCACGCGTGAA	0	0	T	C	ATC	ATC	ACC	I	T	2	nonsynonymous	0.741484	ERR11026617	1	24	0.741484
186669	G	C	TGC	CGCCAAAGATGCTATAGAAGA	0	0	G	C	TGC	GCT	CCT	A	P	1	nonsynonymous	0.740816	ERR11026613	1	24	0.740816
100261	A	G	CAA	ATACAAATACAAAAACGATAT	0	0	A	G	CAA	AAA	GAA	K	E	1	nonsynonymous	0.740732	ERR11026612,ERR11026615,ERR11026616,ERR11026617,ERR11026625,ERR11026630,ERR11026635,ERR11026637,ERR11030164,ERR11030167,ERR11030168,ERR11030169,ERR11030177,ERR11030182,ERR11030187,ERR11030189	16	24	0.667622,0.703639,0.74652,0.700365,0.869264,0.710185,0.726644,0.779885,0.690455,0.652681,0.804248,0.694813,0.856697,0.718121,0.777397,0.753183
1750	G	A	CGC	TATGTATATCGCAACTAGCGG	0	2	C	T	GCG	TGC	TGT	C	C	3	synonymous	0.739676	ERR11026631,ERR11030183	2	24	0.803526,0.675826
185468	T	A	TTC	AGACCCATTTTCCTGCTCCAT	0	0	T	A	TTC	TTT	TTA	F	L	3	nonsynonymous	0.738741	ERR11026617,ERR11030169	2	24	0.758638,0.718844
194725	A	T	GAT	GTAACGGAAGATGTGATAGTA	0	0	A	T	GAT	AGA	AGT	R	S	3	nonsynonymous	0.737715	ERR11026631,ERR11030183	2	24	0.719545,0.755885
85463	T	C	GTA	CAGTTGAACGTAGTAGTAAGT	0	0	T	C	GTA	CTA	CTG	L	L	3	synonymous	0.737293	ERR11026636	1	24	0.737293
159048	T	G	TTA	ACTACGTTGTTATGAGTGCTT	0	0	T	G	TTA	GTT	GTG	V	V	3	synonymous	0.736694	ERR11026631,ERR11030183	2	24	0.682807,0.79058
78271	C	G	TCC	TTAACAAGGTCCCTATTGTTA	0	0	C	G	TCC	GTC	GTG	V	V	3	synonymous	0.735098	ERR11026613,ERR11030165	2	24	0.74963,0.720566
163599	T	C	TTC	TGATTTTTTTTCTAGATAGAG	0	0	T	C	TTC	TTT	TTC	F	F	3	synonymous	0.734466	ERR11026613	1	24	0.734466
168214	T	C	CTC	CGCCCTTGGCTCTAACCATTT	0	0	T	C	CTC	NA	NA	NA	NA	NA	intergenic	0.733895	ERR11026613,ERR11026617,ERR11026630,ERR11030165,ERR11030169,ERR11030182	6	24	0.909754,0.682636,0.697076,0.876057,0.517519,0.720326
185059	A	T	AAC	GCGGACAGTAACAATGTTATC	0	0	A	T	AAC	AAC	ATC	N	I	2	nonsynonymous	0.733188	ERR11026615	1	24	0.733188
5752	A	G	GAT	CTACCATAAGATCAACAATGT	0	0	A	G	GAT	GAT	GAC	D	D	3	synonymous	0.732759	ERR11026617	1	24	0.732759
174107	A	C	AAC	ACATACGCGAACTTTGAAGAA	0	0	A	C	AAC	NA	NA	NA	NA	NA	intergenic	0.731941	ERR11026613	1	24	0.731941
101040	T	C	ATC	GCTCGTATAATCTCCCCAGAA	0	0	T	C	ATC	ATT	GTT	I	V	1	nonsynonymous	0.731313	ERR11030165	1	24	0.731313
177382	G	T	AGT	CCGCCTAAAAGTGTCATATGC	0	0	G	T	AGT	AGT	ATT	S	I	2	nonsynonymous	0.730766	ERR11026631,ERR11030183	2	24	0.735894,0.725638
195752	G	C	CGA	TATGGGAATCGATGTTATTAT	0	0	G	C	CGA	GAT	CAT	D	H	1	nonsynonymous	0.730756	ERR11026615,ERR11030167	2	24	0.781939,0.679572
147261	T	C	ATC	CGCCCCTGTATCTCCGATCGT	0	0	T	C	ATC	TCT	CCT	S	P	1	nonsynonymous	0.728351	ERR11026613,ERR11026617,ERR11026630,ERR11030165,ERR11030169,ERR11030182	6	24	0.916635,0.677238,0.662704,0.876409,0.630217,0.606903
30367	G	A	TGA	ATCCACCGATGAGATATACTA	1	1	C	T	TCA	CTC	CTT	L	L	3	synonymous	0.728062	ERR11026612,ERR11026615,ERR11026616,ERR11026617,ERR11026625,ERR11026630,ERR11026635,ERR11026637,ERR11030168,ERR11030169,ERR11030177,ERR11030187,ERR11030189	13	24	0.589535,0.763285,0.670148,0.829921,0.791604,0.646695,0.734696,0.767294,0.703081,0.783069,0.793488,0.609235,0.782754
7744	C	A	ACG	ATTGTTTACACGGTGACTGTA	0	0	C	A	ACG	CAC	CAA	H	Q	3	nonsynonymous	0.727061	ERR11026613,ERR11030165	2	24	0.757184,0.696938
183342	T	C	TTC	TACTGGCAGTTCTATTGTGTC	0	0	T	C	TTC	TCT	CCT	S	P	1	nonsynonymous	0.726881	ERR11026613,ERR11026617,ERR11030165	3	24	0.818524,0.521379,0.840741
13711	T	A	ATA	ACGTATCACATATGTACTTAT	0	0	T	A	ATA	ATA	ATT	I	I	3	synonymous	0.726865	ERR11026631,ERR11030183	2	24	0.713258,0.740471
165695	T	C	ATC	ACCGTCCCTATCTAATGGATT	0	0	T	C	ATC	TCT	CCT	S	P	1	nonsynonymous	0.726009	ERR11026613,ERR11026617,ERR11030169	3	24	0.740766,0.735994,0.701267
188740	T	C	ATC	ATCCCCTGAATCTGTACATAC	0	0	T	C	ATC	NA	NA	NA	NA	NA	intergenic	0.725172	ERR11026617,ERR11030169	2	24	0.734787,0.715558
187328	A	G	TAA	GACCTCTTGTAATTCGAGTAT	0	0	A	G	TAA	NA	NA	NA	NA	NA	intergenic	0.722973	ERR11026631,ERR11030183	2	24	0.784322,0.661623
184606	T	C	GTC	CCATCCGATGTCTGTGATAGG	0	0	T	C	GTC	GTC	GCC	V	A	2	nonsynonymous	0.721195	ERR11026613	1	24	0.721195
88375	T	C	ATC	TGCCACACCATCTTCATAATA	0	0	T	C	ATC	GAT	GGT	D	G	2	nonsynonymous	0.718624	ERR11026612,ERR11026617,ERR11026630,ERR11030169	4	24	0.588455,0.762633,0.629494,0.893915
185789	T	A	GTC	CTGTGACATGTCCTGCGTTTA	0	0	T	A	GTC	TGT	TGA	C	*	3	nonsense	0.718537	ERR11026617,ERR11030169	2	24	0.780214,0.656859
158662	G	C	GGA	TTATATGTAGGAGGAGTAATA	0	0	G	C	GGA	NA	NA	NA	NA	NA	intergenic	0.718476	ERR11026630,ERR11030182	2	24	0.688809,0.748144
5471	A	G	GAT	ACCTGCATAGATAGCGCGATA	0	0	A	G	GAT	ATC	ACC	I	T	2	nonsynonymous	0.718302	ERR11026617,ERR11030169	2	24	0.723684,0.712919
157734	T	C	TTC	CCCCACTGATTCTCATTAAAT	0	0	T	C	TTC	NA	NA	NA	NA	NA	intergenic	0.718143	ERR11026613,ERR11026630,ERR11030165,ERR11030182	4	24	0.821412,0.561383,0.857232,0.632545
159244	A	C	GAC	TATGACATCGACTACAAATGA	0	0	A	C	GAC	ACT	CCT	T	P	1	nonsynonymous	0.717907	ERR11026613	1	24	0.717907
4422	A	G	GAT	GTTTATTCAGATCGCAGTGTT	0	0	A	G	GAT	GAT	GAC	D	D	3	synonymous	0.717201	ERR11026617,ERR11030169	2	24	0.735868,0.698534
26507	A	G	CAC	AGTGTGGAACACCGCTTACGT	0	0	A	G	CAC	GGT	GGC	G	G	3	synonymous	0.71635	ERR11026636	1	24	0.71635
186605	T	A	GTG	AATCATCAGGTGTAGTTGTTC	0	0	T	A	GTG	GGT	GGA	G	G	3	synonymous	0.715773	ERR11026630,ERR11030182	2	24	0.6405,0.791045
72605	T	G	ATA	GTGGCTAGAATAGTGGGCTTG	0	0	T	G	ATA	ATT	CTT	I	L	1	nonsynonymous	0.71261	ERR11026612	1	24	0.71261
186799	T	C	ATC	TCGCCCGATATCTACCATATA	0	0	T	C	ATC	ATC	ACC	I	T	2	nonsynonymous	0.710001	ERR11026613,ERR11026617,ERR11030165,ERR11030169	4	24	0.740608,0.816909,0.560691,0.721798
33611	A	G	TAT	CTTCCTTCTTATTCTTAGCGT	0	0	A	G	TAT	AAT	AAC	N	N	3	synonymous	0.709776	ERR11026638,ERR11030190	2	24	0.723081,0.696471
193900	G	A	TGC	ATAGCCTACTGCCTATTAAGG	0	2	G	A	TGC	TGC	TAC	C	Y	2	nonsynonymous	0.708923	ERR11026617,ERR11030169	2	24	0.618752,0.799094
182997	T	C	TTC	ACCATCTGATTCTGTTATTTA	0	0	T	C	TTC	TCT	CCT	S	P	1	nonsynonymous	0.708856	ERR11026613	1	24	0.708856
129364	T	C	ATC	CAGCCAAGTATCTTGTTCCTA	0	0	T	C	ATC	TAT	TAC	Y	Y	3	synonymous	0.708386	ERR11030165	1	24	0.708386
155795	G	A	GGG	TTCTGAAGAGGGAGCAGATAA	0	2	G	A	GGG	NA	NA	NA	NA	NA	intergenic	0.70831	ERR11026612,ERR11026613,ERR11026615,ERR11026616,ERR11026617,ERR11026625,ERR11026630,ERR11026631,ERR11026635,ERR11026636,ERR11026637,ERR11026638,ERR11030164,ERR11030165,ERR11030168,ERR11030169,ERR11030177,ERR11030182,ERR11030183,ERR11030187,ERR11030188,ERR11030189,ERR11030190	23	24	0.65629,0.76749,0.506282,0.721265,0.611225,0.840817,0.7769,0.601049,0.668446,0.802791,0.614213,0.819026,0.594347,0.732795,0.776021,0.618662,0.876333,0.808213,0.706667,0.667778,0.899732,0.594022,0.630769
183624	G	C	AGC	GTGTAGAAGAGCAAGCTCTGG	0	0	G	C	AGC	GCA	CCA	A	P	1	nonsynonymous	0.706049	ERR11026617,ERR11030169	2	24	0.731315,0.680783
123515	T	C	ATC	ATATTAAATATCTGTGAATTC	0	0	T	C	ATC	ATA	GTA	I	V	1	nonsynonymous	0.704861	ERR11026613	1	24	0.704861
156684	C	A	ACA	TACCGGAACACAGAACAAATG	0	0	C	A	ACA	NA	NA	NA	NA	NA	intergenic	0.704797	ERR11026638	1	24	0.704797
53679	G	A	AGT	TCGAACGTTAGTTCCAACAAT	0	2	C	T	ACT	CTA	TTA	L	L	1	synonymous	0.703887	ERR11026637	1	24	0.703887
174042	G	A	AGC	AACAACAAGAGCAGATATCTA	0	2	G	A	AGC	NA	NA	NA	NA	NA	intergenic	0.702586	ERR11026638	1	24	0.702586
158868	T	A	ATA	AGGTAGTTGATAGAACAAAAT	0	0	T	A	ATA	NA	NA	NA	NA	NA	intergenic	0.701973	ERR11026638,ERR11030190	2	24	0.602459,0.801487
114988	A	T	AAG	GTACTATCCAAGTCCCAAATG	0	0	A	T	AAG	TTG	ATG	L	M	1	nonsynonymous	0.70195	ERR11026615,ERR11030167	2	24	0.717694,0.686206
134282	T	C	ATC	CGTGTCCCTATCTTGTTGATA	0	0	T	C	ATC	NA	NA	NA	NA	NA	intergenic	0.701775	ERR11026613	1	24	0.701775
32877	T	G	TTT	TGATACTCCTTTGTATGTACC	0	0	T	G	TTT	AAA	ACA	K	T	2	nonsynonymous	0.701368	ERR11026630,ERR11030182	2	24	0.731049,0.671688
2543	G	C	CGA	AAAGGTATCCGAACCACACGG	0	0	G	C	CGA	TCG	TGG	S	W	2	nonsynonymous	0.701299	ERR11030183	1	24	0.701299
186750	G	C	TGC	AAACGTAAGTGCTATTATAAT	0	0	G	C	TGC	GCT	CCT	A	P	1	nonsynonymous	0.69981	ERR11026613,ERR11030165	2	24	0.714917,0.684703
191107	T	C	ATC	ACGACCTCGATCTTTGGTCAT	0	0	T	C	ATC	GAT	GAC	D	D	3	synonymous	0.699039	ERR11026617,ERR11030169	2	24	0.720177,0.677901
196288	A	G	GAT	TCAAGGATGGATTCAAGTATG	0	0	A	G	GAT	GGA	GGG	G	G	3	synonymous	0.697875	ERR11026636,ERR11030188	2	24	0.802676,0.593074
186016	A	C	GAC	ACCTGGCCTGACTATGATCCA	0	0	A	C	GAC	GAC	GCC	D	A	2	nonsynonymous	0.697856	ERR11026613,ERR11026617,ERR11030165,ERR11030169	4	24	0.903865,0.529231,0.83511,0.523219
140488	T	C	GTC	ATTTTCCGCGTCTGAGATGGA	0	0	T	C	GTC	GAC	GGC	D	G	2	nonsynonymous	0.697609	ERR11026613	1	24	0.697609
193445	T	C	TTC	CAGGTCATATTCTCATAATGT	0	0	T	C	TTC	ATT	ATC	I	I	3	synonymous	0.697569	ERR11026617,ERR11030169	2	24	0.716898,0.678241
122512	A	T	CAT	CAGTGCACTCATGTAACCAAC	0	0	A	T	CAT	CAT	CAA	H	Q	3	nonsynonymous	0.696711	ERR11026612,ERR11030164	2	24	0.70671,0.686712
3854	A	G	GAT	GCTCCTCGAGATAAAAGAGCA	0	0	A	G	GAT	TCT	CCT	S	P	1	nonsynonymous	0.696239	ERR11026617	1	24	0.696239
193234	T	C	ATC	AAGCGATTCATCTACGCGATA	0	0	T	C	ATC	ATC	ACC	I	T	2	nonsynonymous	0.695438	ERR11026617,ERR11030169	2	24	0.773679,0.617197
7771	C	T	TCG	CTAGAGATATCGACGGTATGT	1	1	C	T	TCG	ATC	ATT	I	I	3	synonymous	0.695377	ERR11026612,ERR11026613,ERR11026615,ERR11026616,ERR11026617,ERR11026630,ERR11026631,ERR11026635,ERR11026636,ERR11026637,ERR11026638,ERR11030164,ERR11030165,ERR11030167,ERR11030168,ERR11030169,ERR11030182,ERR11030183,ERR11030187,ERR11030188,ERR11030189,ERR11030190	22	24	0.550552,0.635167,0.59878,0.540862,0.78465,0.789571,0.736502,0.557115,0.796105,0.67597,0.743917,0.591742,0.84896,0.598291,0.623422,0.772684,0.834135,0.735003,0.629554,0.816559,0.584271,0.854485
169139	A	T	GAT	TTTCAAGATGATGTGATATAT	0	0	A	T	GAT	NA	NA	NA	NA	NA	intergenic	0.695168	ERR11026631,ERR11030183	2	24	0.751674,0.638661
183428	T	A	CTC	GTCCAAATCCTCCTCTCCGTA	0	0	T	A	CTC	CCT	CCA	P	P	3	synonymous	0.6949	ERR11026617,ERR11030169	2	24	0.66076,0.729039
143734	A	C	GAC	TTCCCCATAGACTATCGACTA	0	0	A	C	GAC	AGA	AGC	R	S	3	nonsynonymous	0.694829	ERR11026613,ERR11030165	2	24	0.714017,0.675641
21202	A	G	AAA	ATTTTTACAAAAGTCAGGATG	0	0	A	G	AAA	TTT	TCT	F	S	2	nonsynonymous	0.694591	ERR11026612,ERR11030164	2	24	0.685198,0.703984
611	T	G	GTA	TTTTTTTTTGTAAAACTTTTT	0	0	T	G	GTA	NA	NA	NA	NA	NA	intergenic	0.693996	ERR11026637	1	24	0.693996
158096	T	C	CTG	GATCAGTCCCTGTATAGAAGT	0	0	T	C	CTG	NA	NA	NA	NA	NA	intergenic	0.693565	ERR11026613,ERR11030165	2	24	0.685502,0.701628
177386	C	G	TCA	CTAAAAGTGTCATATGCTCAC	0	0	C	G	TCA	GTC	GTG	V	V	3	synonymous	0.693448	ERR11026631	1	24	0.693448
187992	T	C	ATC	AGCGATACCATCTGTGGACAT	0	0	T	C	ATC	NA	NA	NA	NA	NA	intergenic	0.691975	ERR11026617,ERR11030169	2	24	0.687001,0.696949
115295	T	C	CTC	TATCGCACGCTCTGGCCACCC	0	0	T	C	CTC	AGA	AGG	R	R	3	synonymous	0.691213	ERR11026613	1	24	0.691213
81977	A	G	AAA	GAAAAGATCAAACCGCTAGAT	0	0	A	G	AAA	CAA	CAG	Q	Q	3	synonymous	0.691178	ERR11026612,ERR11026615,ERR11026616,ERR11026617,ERR11026625,ERR11026630,ERR11026635,ERR11026636,ERR11026637,ERR11030167,ERR11030168,ERR11030169,ERR11030177,ERR11030182,ERR11030183,ERR11030187,ERR11030189	17	24	0.668393,0.545973,0.763126,0.574146,0.526658,0.598161,0.777568,0.738889,0.864717,0.576454,0.761359,0.622487,0.664647,0.712536,0.588442,0.828191,0.938275
4315	T	G	GTT	GCTATCAAAGTTACGCATGCC	0	0	T	G	GTT	AAC	ACC	N	T	2	nonsynonymous	0.688778	ERR11026617,ERR11026631,ERR11030169	3	24	0.744657,0.52,0.801678
82451	G	A	CGA	TGTATCCGACGACGTTACTCA	1	1	G	A	CGA	ACG	ACA	T	T	3	synonymous	0.688642	ERR11026612,ERR11026615,ERR11026616,ERR11026617,ERR11026625,ERR11026630,ERR11026635,ERR11026637,ERR11030167,ERR11030168,ERR11030169,ERR11030177,ERR11030182,ERR11030187,ERR11030189	15	24	0.597617,0.695616,0.529939,0.642108,0.578188,0.776795,0.720278,0.859035,0.65,0.587179,0.764791,0.517784,0.793236,0.718359,0.898704
144723	T	G	ATG	ACCGTTAAAATGTATCCAGCC	0	0	T	G	ATG	ATT	CTT	I	L	1	nonsynonymous	0.687879	ERR11030190	1	24	0.687879
186222	T	C	GTC	ATTGCCGGCGTCTATAAACAG	0	0	T	C	GTC	TCT	CCT	S	P	1	nonsynonymous	0.687202	ERR11026617	1	24	0.687202
125902	T	C	TTC	TGCGGCTCGTTCTCGTCTCAT	0	0	T	C	TTC	GAA	GGA	E	G	2	nonsynonymous	0.686721	ERR11026613	1	24	0.686721
3976	A	G	GAT	TATCGCGTAGATGAATCGCTT	0	0	A	G	GAT	ATC	ACC	I	T	2	nonsynonymous	0.685841	ERR11026617,ERR11030169	2	24	0.699461,0.672222
159854	T	C	GTC	GAGAACAAAGTCTAGATTTTT	0	0	T	C	GTC	GTC	GCC	V	A	2	nonsynonymous	0.683333	ERR11026613	1	24	0.683333
182825	T	C	ATC	CCGAAGCTGATCTATATGCAA	0	0	T	C	ATC	GAT	GAC	D	D	3	synonymous	0.683037	ERR11026613,ERR11030165	2	24	0.723864,0.642211
139900	T	C	TTC	GCCAAAGCATTCTACCGTTGT	0	0	T	C	TTC	TCT	CCT	S	P	1	nonsynonymous	0.682749	ERR11026613	1	24	0.682749
160900	T	G	ATG	AATCCATTAATGTGGAATATC	0	0	T	G	ATG	AAT	AAG	N	K	3	nonsynonymous	0.67993	ERR11026638,ERR11030190	2	24	0.789975,0.569886
149082	C	T	ACA	TAGGTCCACACAAGCTGCCAA	0	2	G	A	TGT	TGT	TAT	C	Y	2	nonsynonymous	0.679262	ERR11026616	1	24	0.679262
186798	A	C	TAT	TTCGCCCGATATCTACCATAT	0	0	A	C	TAT	ATC	CTC	I	L	1	nonsynonymous	0.678687	ERR11026635,ERR11030187	2	24	0.652423,0.704951
186507	A	C	TAC	TCTATGTGATACTTTAGATGA	0	0	A	C	TAC	ACT	CCT	T	P	1	nonsynonymous	0.678388	ERR11026613	1	24	0.678388
1175	A	G	GAT	TTCACGCGTGATCGCGGGAGA	0	0	A	G	GAT	ATC	ACC	I	T	2	nonsynonymous	0.677424	ERR11026617,ERR11030169	2	24	0.66915,0.685698
181980	G	A	TGA	TGAGACATCTGACAATAACAC	1	1	G	A	TGA	GAC	AAC	D	N	1	nonsynonymous	0.677346	ERR11026613,ERR11026615,ERR11026616,ERR11026617,ERR11026625,ERR11026630,ERR11026635,ERR11026637,ERR11030165,ERR11030167,ERR11030168,ERR11030169,ERR11030177,ERR11030182,ERR11030187,ERR11030189	16	24	0.635344,0.567624,0.618566,0.760606,0.751124,0.676094,0.611083,0.638473,0.770833,0.623039,0.603104,0.876609,0.727823,0.739773,0.663402,0.574038
191418	A	C	TAC	CTCTTACTTTACTATCTATCT	0	0	A	C	TAC	TAC	TCC	Y	S	2	nonsynonymous	0.676771	ERR11026617,ERR11030169	2	24	0.571565,0.781976
103814	T	C	TTC	CCGCCTTGATTCTAGTATCTT	0	0	T	C	TTC	AGA	AGG	R	R	3	synonymous	0.676347	ERR11026613,ERR11026630,ERR11030165,ERR11030182	4	24	0.825397,0.618767,0.743441,0.517783
131557	T	C	TTC	GAAGACCCATTCTAGGAGACA	0	0	T	C	TTC	ATT	ATC	I	I	3	synonymous	0.676118	ERR11026613	1	24	0.676118
27663	A	G	AAC	GAAGACTGGAACTCCTGGATA	0	0	A	G	AAC	GTT	GCT	V	A	2	nonsynonymous	0.675164	ERR11026625,ERR11030177	2	24	0.633857,0.71647
176592	T	C	CTA	TACAACTATCTATGAACGCAG	0	0	T	C	CTA	TAT	CAT	Y	H	1	nonsynonymous	0.674836	ERR11026615	1	24	0.674836
120824	G	C	TGA	CCATTGCGTTGAATGATGTAG	0	0	G	C	TGA	TTC	TTG	F	L	3	nonsynonymous	0.674633	ERR11026636,ERR11030188	2	24	0.702757,0.64651
5246	T	A	ATC	CTTTATCACATCATGGTTTTC	0	0	T	A	ATC	GAT	GTT	D	V	2	nonsynonymous	0.674579	ERR11026631,ERR11030183	2	24	0.697306,0.651853
185155	A	C	AAC	TGCACACATAACTATGATAAA	0	0	A	C	AAC	AAC	ACC	N	T	2	nonsynonymous	0.674195	ERR11026617,ERR11030169	2	24	0.58107,0.767319
184386	A	C	AAC	TGTGGACATAACTGCGTATAC	0	0	A	C	AAC	ACT	CCT	T	P	1	nonsynonymous	0.673932	ERR11026613	1	24	0.673932
41533	T	C	TTA	GCGTTGATATTACAAGACGTC	0	0	T	C	TTA	AAT	GAT	N	D	1	nonsynonymous	0.673554	ERR11026631	1	24	0.673554
92603	G	A	AGA	ATCCAGTTAAGAGAACAATAG	1	1	G	A	AGA	AAG	AAA	K	K	3	synonymous	0.673148	ERR11026638,ERR11030190	2	24	0.657759,0.688537
191055	T	A	ATG	ATTCGCACCATGGAGTCGGTA	0	0	T	A	ATG	ATG	AAG	M	K	2	nonsynonymous	0.673121	ERR11026630,ERR11030182	2	24	0.671266,0.674976
191024	A	C	CAA	AATGAAAATCAATGGCGAATA	0	0	A	C	CAA	NA	NA	NA	NA	NA	intergenic	0.673048	ERR11026615	1	24	0.673048
192340	T	C	ATC	AAATTAGGGATCTAATTGTTT	0	0	T	C	ATC	GAT	GAC	D	D	3	synonymous	0.672713	ERR11026617	1	24	0.672713
144900	A	C	AAC	GCCCCGCATAACTCTATCATG	0	0	A	C	AAC	TTA	GTA	L	V	1	nonsynonymous	0.672048	ERR11026612,ERR11026617,ERR11030164,ERR11030169	4	24	0.514741,0.822252,0.520908,0.83029
194114	T	C	ATC	ATCACACATATCTCGAAGCCA	0	0	T	C	ATC	TAT	TAC	Y	Y	3	synonymous	0.670573	ERR11030169	1	24	0.670573
173135	T	C	TTC	TGCATTTATTTCTAGTAACGT	0	0	T	C	TTC	TCT	CCT	S	P	1	nonsynonymous	0.670114	ERR11026613	1	24	0.670114
26342	A	G	AAA	GCCAAAACAAAATTTTACCCG	0	0	A	G	AAA	ATT	ATC	I	I	3	synonymous	0.669804	ERR11026612	1	24	0.669804
129319	A	C	TAC	AAATTCCGCTACTAATAGGAT	0	0	A	C	TAC	CTA	CTC	L	L	3	synonymous	0.669514	ERR11026613,ERR11030165,ERR11030182	3	24	0.681032,0.817871,0.509639
87665	G	C	CGA	TCTTCGCCGCGACTTTCTACG	0	0	G	C	CGA	CGC	GGC	R	G	1	nonsynonymous	0.669444	ERR11026613	1	24	0.669444
137250	A	C	TAA	TCGTATATATAAGGAGTACCA	0	0	A	C	TAA	TAT	GAT	Y	D	1	nonsynonymous	0.668648	ERR11026630,ERR11030182	2	24	0.649793,0.687504
37620	T	C	GTA	ATTTTTAACGTAGTTGGGACG	0	0	T	C	GTA	TAC	TGC	Y	C	2	nonsynonymous	0.668622	ERR11026636	1	24	0.668622
167753	G	T	TGT	GCGGTGACATGTGTGATATCT	0	0	G	T	TGT	ATG	ATT	M	I	3	nonsynonymous	0.668084	ERR11026631,ERR11030183	2	24	0.648412,0.687757
72566	A	G	GAT	AACTTGTTAGATAAAATCAGG	0	0	A	G	GAT	TCT	CCT	S	P	1	nonsynonymous	0.66754	ERR11030169	1	24	0.66754
161611	G	C	CGC	TTACGCACACGCTTTCGGTGG	0	0	G	C	CGC	GCT	CCT	A	P	1	nonsynonymous	0.667497	ERR11026617,ERR11030169	2	24	0.629966,0.705027
168371	A	C	AAC	TCCCGAAAGAACTGATTGCAG	0	0	A	C	AAC	ACT	CCT	T	P	1	nonsynonymous	0.667405	ERR11026613,ERR11026630,ERR11030165	3	24	0.753148,0.586531,0.662536
192386	T	A	TTT	CCACCCACCTTTCTTGAAATG	0	0	T	A	TTT	NA	NA	NA	NA	NA	intergenic	0.666419	ERR11026617,ERR11030169	2	24	0.598854,0.733983
158834	T	C	TTC	CGAATGATTTTCTAAAGTATT	0	0	T	C	TTC	NA	NA	NA	NA	NA	intergenic	0.666152	ERR11026613	1	24	0.666152
48581	C	T	ACG	AATACATGGACGAATTAGGAG	0	2	C	T	ACG	GAC	GAT	D	D	3	synonymous	0.66588	ERR11026615,ERR11030167	2	24	0.685396,0.646364
34459	G	A	GGA	TCCTTTTCCGGAAGTAATGAA	1	1	C	T	TCC	CCG	TCG	P	S	1	nonsynonymous	0.66498	ERR11026616,ERR11026617,ERR11026625,ERR11026635,ERR11026637,ERR11030164,ERR11030167,ERR11030168,ERR11030169,ERR11030177,ERR11030187,ERR11030189	12	24	0.728872,0.713704,0.596525,0.691297,0.788557,0.505556,0.541773,0.698319,0.65373,0.657047,0.733629,0.670749
27662	A	C	GAA	AGAAGACTGGAACTCCTGGAT	0	0	A	C	GAA	GTT	GTG	V	V	3	synonymous	0.663604	ERR11026625,ERR11030177	2	24	0.613637,0.713571
131704	T	C	CTA	AAACTATATCTATGTTGATAG	0	0	T	C	CTA	TCT	TCC	S	S	3	synonymous	0.663557	ERR11026615	1	24	0.663557
6155	A	T	CAT	TACCGACTCCATGGTGCGAAT	0	0	A	T	CAT	ATG	AAG	M	K	2	nonsynonymous	0.66344	ERR11026630,ERR11030182	2	24	0.684074,0.642806
183872	T	A	TTA	AGCAGGCCATTAGCCAACAGA	0	0	T	A	TTA	ATT	ATA	I	I	3	synonymous	0.663246	ERR11026616,ERR11030168	2	24	0.711883,0.61461
187163	T	C	GTC	TCCGAATAAGTCTTCTAAATA	0	0	T	C	GTC	NA	NA	NA	NA	NA	intergenic	0.662872	ERR11026613	1	24	0.662872
188789	T	C	CTC	AACGCTGGCCTCTGTTGTTAC	0	0	T	C	CTC	NA	NA	NA	NA	NA	intergenic	0.662663	ERR11026617,ERR11030169	2	24	0.647764,0.677561
182085	T	C	TTC	AAACGATACTTCTGAAGAAAT	0	0	T	C	TTC	TCT	CCT	S	P	1	nonsynonymous	0.662333	ERR11026613	1	24	0.662333
132965	T	C	CTC	TCTCCCTCTCTCTATCGAGTT	0	0	T	C	CTC	NA	NA	NA	NA	NA	intergenic	0.662244	ERR11026613,ERR11030165	2	24	0.793494,0.530994
106681	T	C	ATC	AACATCGGCATCTTGAATAGA	0	0	T	C	ATC	GAT	GGT	D	G	2	nonsynonymous	0.662138	ERR11026613,ERR11030165	2	24	0.798184,0.526092
138151	T	C	GTC	AAATGTAAAGTCTATACATTG	0	0	T	C	GTC	GAC	GGC	D	G	2	nonsynonymous	0.661926	ERR11026638	1	24	0.661926
186221	G	A	CGT	CATTGCCGGCGTCTATAAACA	0	2	G	A	CGT	GCG	GCA	A	A	3	synonymous	0.661727	ERR11026617	1	24	0.661727
167118	T	C	TTC	ACGACAATATTCTATTACCGC	0	0	T	C	TTC	TCT	CCT	S	P	1	nonsynonymous	0.659722	ERR11026613	1	24	0.659722
124875	T	G	CTT	CAACTTATTCTTGATACCCTG	0	0	T	G	CTT	CTT	CGT	L	R	2	nonsynonymous	0.65953	ERR11026631	1	24	0.65953
191912	T	C	GTC	AGAACCATTGTCTATTGACTG	0	0	T	C	GTC	TCT	CCT	S	P	1	nonsynonymous	0.659075	ERR11026617,ERR11030169	2	24	0.551495,0.766655
188788	C	A	CCT	TAACGCTGGCCTCTGTTGTTA	0	0	C	A	CCT	NA	NA	NA	NA	NA	intergenic	0.658686	ERR11026617,ERR11030169	2	24	0.654065,0.663306
195660	G	C	TGC	GTCCTGGCATGCATGTGCCTA	0	0	G	C	TGC	TGC	TCC	C	S	2	nonsynonymous	0.658149	ERR11026615,ERR11030167	2	24	0.70112,0.615178
184044	A	C	AAC	AACGGCTATAACTGGTATAAT	0	0	A	C	AAC	ACT	CCT	T	P	1	nonsynonymous	0.657655	ERR11026617,ERR11030169	2	24	0.564777,0.750532
157780	A	C	TAC	CCGTCGAGTTACTTAGATGCC	0	0	A	C	TAC	NA	NA	NA	NA	NA	intergenic	0.656819	ERR11026613	1	24	0.656819
187428	C	T	TCA	GATCACTATTCAGTCGTTGAT	1	1	C	T	TCA	NA	NA	NA	NA	NA	intergenic	0.655308	ERR11026612,ERR11026613,ERR11026617,ERR11026625,ERR11026630,ERR11030165,ERR11030169,ERR11030177	8	24	0.591249,0.54463,0.834346,0.676079,0.578739,0.653377,0.8,0.564043
178673	T	C	TTC	TTACCTAACTTCTGAACTGGA	0	0	T	C	TTC	NA	NA	NA	NA	NA	intergenic	0.655306	ERR11030165	1	24	0.655306
73199	A	G	TAA	TGTCCAAGGTAAAATCGTGTT	0	0	A	G	TAA	GTA	GTG	V	V	3	synonymous	0.654976	ERR11026613	1	24	0.654976
137504	A	C	AAC	GTCCCTAATAACTTCGTGAAT	0	0	A	C	AAC	GTT	GGT	V	G	2	nonsynonymous	0.654158	ERR11026613,ERR11030165	2	24	0.65244,0.655876
181276	G	C	CGC	GCGCTATTGCGCTATTGTGCT	0	0	G	C	CGC	NA	NA	NA	NA	NA	intergenic	0.653665	ERR11026613	1	24	0.653665
150885	T	C	TTA	CCAACGCATTTATGTGGGTAT	0	0	T	C	TTA	NA	NA	NA	NA	NA	intergenic	0.653048	ERR11026615	1	24	0.653048
7675	T	C	TTA	CGCCAGAAATTACAAACGCTA	0	0	T	C	TTA	ATT	ATC	I	I	3	synonymous	0.652945	ERR11026631,ERR11030183	2	24	0.680089,0.625802
151227	G	C	GGA	TTAACTCCAGGAACTTGTCAG	0	0	G	C	GGA	NA	NA	NA	NA	NA	intergenic	0.652581	ERR11026613	1	24	0.652581
164832	C	T	TCG	GTAATATTCTCGACGTATACG	1	1	C	T	TCG	CTC	CTT	L	L	3	synonymous	0.65226	ERR11026612,ERR11026615,ERR11026616,ERR11026617,ERR11026625,ERR11026630,ERR11026635,ERR11030168,ERR11030169,ERR11030177,ERR11030182,ERR11030187,ERR11030189	13	24	0.627021,0.555699,0.691925,0.687705,0.68158,0.72309,0.643831,0.618399,0.763009,0.587216,0.716441,0.682165,0.5013
116016	T	A	ATA	CCAAAAAAAATAACATTATCG	0	0	T	A	ATA	AAT	AAA	N	K	3	nonsynonymous	0.652244	ERR11026612,ERR11026617,ERR11026636,ERR11026637,ERR11026638,ERR11030164,ERR11030169	7	24	0.701763,0.792053,0.546324,0.644435,0.601241,0.639286,0.640608
192387	T	C	TTC	CACCCACCTTTCTTGAAATGA	0	0	T	C	TTC	NA	NA	NA	NA	NA	intergenic	0.650723	ERR11026617,ERR11030169	2	24	0.598854,0.702592
186590	T	C	ATC	GCTATGACTATCTTGAATCAT	0	0	T	C	ATC	TAT	TAC	Y	Y	3	synonymous	0.650713	ERR11026613,ERR11026617	2	24	0.787058,0.514369
48536	A	G	AAC	CAGTGCATAAACTAACACAAG	0	0	A	G	AAC	AAA	AAG	K	K	3	synonymous	0.650319	ERR11026616,ERR11030168	2	24	0.700977,0.59966
195948	C	T	TCA	CCAAAGATTTCATCCATCTCC	1	1	C	T	TCA	TCA	TTA	S	L	2	nonsynonymous	0.649956	ERR11026615,ERR11026617,ERR11026625,ERR11026630,ERR11026635,ERR11026637,ERR11030168,ERR11030177,ERR11030187,ERR11030189	10	24	0.842041,0.646929,0.551512,0.958982,0.589193,0.543299,0.517788,0.618201,0.597391,0.634228
44465	T	C	ATG	CTTCTTTGAATGGAATAGGTT	0	0	T	C	ATG	CCA	CCG	P	P	3	synonymous	0.649593	ERR11026636	1	24	0.649593
4508	C	A	ACA	ACATTATTGACAGAAATGTGA	0	0	C	A	ACA	GTC	TTC	V	F	1	nonsynonymous	0.649573	ERR11030188	1	24	0.649573
4509	A	C	CAG	CATTATTGACAGAAATGTGAC	0	0	A	C	CAG	TCT	TCG	S	S	3	synonymous	0.649573	ERR11030188	1	24	0.649573
4511	A	C	GAA	TTATTGACAGAAATGTGACCT	0	0	A	C	GAA	TCT	GCT	S	A	1	nonsynonymous	0.649573	ERR11030188	1	24	0.649573
5555	A	T	TAA	ATAAATTTCTAATACTGTGGG	0	0	A	T	TAA	TTA	TAA	L	*	2	nonsense	0.64922	ERR11026638	1	24	0.64922
87297	G	A	CGA	GTTCTTCTTCGAATGGCATAG	1	1	C	T	TCG	TTC	TTT	F	F	3	synonymous	0.648457	ERR11026616,ERR11026617,ERR11026630,ERR11026635,ERR11026637,ERR11030168,ERR11030177,ERR11030187,ERR11030189	9	24	0.68107,0.676588,0.654545,0.548036,0.725473,0.577922,0.625864,0.636747,0.709864
182771	T	C	GTC	CGCGTGCCAGTCTATTGGCGG	0	0	T	C	GTC	AGT	AGC	S	S	3	synonymous	0.647702	ERR11026613	1	24	0.647702
183568	T	A	ATA	CCTCCTCCTATAGATCAACCA	0	0	T	A	ATA	ATA	AAA	I	K	2	nonsynonymous	0.647342	ERR11026638	1	24	0.647342
25661	G	A	AGA	GATAGCTTCAGAGTGAGGATA	1	1	G	A	AGA	NA	NA	NA	NA	NA	intergenic	0.64714	ERR11026615,ERR11026616,ERR11026617,ERR11026625,ERR11026630,ERR11026637,ERR11030167,ERR11030168,ERR11030169,ERR11030177,ERR11030182,ERR11030189	12	24	0.654085,0.58771,0.773636,0.52008,0.596618,0.613399,0.681212,0.742013,0.775339,0.501123,0.667632,0.652838
113899	A	C	AAC	TCCTTCAATAACTTATAGTTG	0	0	A	C	AAC	TTA	GTA	L	V	1	nonsynonymous	0.646486	ERR11026613,ERR11030165	2	24	0.621059,0.671912
41618	A	T	TAT	GTTTTGTTCTATTACGCATCA	0	0	A	T	TAT	AAT	AAA	N	K	3	nonsynonymous	0.646083	ERR11026638	1	24	0.646083
121522	T	C	CTC	CTCCGCTAACTCTGTGGGGTG	0	0	T	C	CTC	AGA	AGG	R	R	3	synonymous	0.645868	ERR11026613	1	24	0.645868
173479	T	C	GTC	GACACCGACGTCTTTTGGATA	0	0	T	C	GTC	NA	NA	NA	NA	NA	intergenic	0.645786	ERR11026613,ERR11030165	2	24	0.582009,0.709563
150884	T	C	TTT	TCCAACGCATTTATGTGGGTA	0	0	T	C	TTT	NA	NA	NA	NA	NA	intergenic	0.64474	ERR11026615	1	24	0.64474
21806	T	G	ATA	GAGCATACAATATGGAGAGGC	0	0	T	G	ATA	ATT	CTT	I	L	1	nonsynonymous	0.644511	ERR11026613	1	24	0.644511
3818	C	T	TCA	GGTGTACAATCAAGATTATTA	1	1	G	A	TGA	GAT	AAT	D	N	1	nonsynonymous	0.644027	ERR11026637	1	24	0.644027
193814	T	C	CTC	TGAAAGTATCTCTACCTATGA	0	0	T	C	CTC	TCT	TCC	S	S	3	synonymous	0.643561	ERR11026617,ERR11030169	2	24	0.756532,0.53059
109754	A	C	TAT	CTCTTCCACTATTGCCATCGA	0	0	A	C	TAT	AAT	AAG	N	K	3	nonsynonymous	0.642216	ERR11026612,ERR11030164	2	24	0.637055,0.647377
93004	A	G	GAG	ATCTTTATAGAGTATAAGAAA	0	0	A	G	GAG	GAG	GGG	E	G	2	nonsynonymous	0.641565	ERR11026638	1	24	0.641565
64426	C	T	TCG	GGTAACGCGTCGTTAACTCGT	1	1	G	A	CGA	ACG	ACA	T	T	3	synonymous	0.640983	ERR11026616,ERR11026625,ERR11026630,ERR11026635,ERR11026637,ERR11030168,ERR11030177,ERR11030187,ERR11030189	9	24	0.613495,0.556327,0.623309,0.652907,0.652358,0.693254,0.595578,0.681653,0.699967
151331	T	C	CTC	CCCGATCCTCTCTTAAATGAC	0	0	T	C	CTC	NA	NA	NA	NA	NA	intergenic	0.640902	ERR11026613,ERR11026630,ERR11030165,ERR11030182	4	24	0.716951,0.691383,0.605017,0.550258
185759	T	C	ATC	CTAGCTTAGATCTAACGTCTA	0	0	T	C	ATC	GAT	GAC	D	D	3	synonymous	0.640635	ERR11026612,ERR11026617	2	24	0.56298,0.71829
134109	T	C	CTC	CCTCCTCCGCTCTCGATGCAG	0	0	T	C	CTC	NA	NA	NA	NA	NA	intergenic	0.640126	ERR11026613,ERR11030165	2	24	0.626739,0.653513
124731	T	C	ATC	AAAAAAACTATCTATATAGTA	0	0	T	C	ATC	ATC	ACC	I	T	2	nonsynonymous	0.639607	ERR11026613,ERR11026630,ERR11030182	3	24	0.640297,0.694297,0.584227
165003	T	C	ATC	TGACCACATATCTGAAAATCT	0	0	T	C	ATC	TAT	TAC	Y	Y	3	synonymous	0.639118	ERR11026617,ERR11030169	2	24	0.683032,0.595204
139185	T	C	CTC	ACCCCATTTCTCTAGTAAGTA	0	0	T	C	CTC	AGA	AGG	R	R	3	synonymous	0.63796	ERR11026613,ERR11026617,ERR11026630,ERR11030165,ERR11030182	5	24	0.704312,0.549266,0.576872,0.770546,0.588806
115176	T	C	TTC	AAACTTTGATTCTACAGTAAT	0	0	T	C	TTC	GAA	GGA	E	G	2	nonsynonymous	0.637548	ERR11026613	1	24	0.637548
193813	C	A	TCT	CTGAAAGTATCTCTACCTATG	0	0	C	A	TCT	TCT	TAT	S	Y	2	nonsynonymous	0.637053	ERR11026617,ERR11030169	2	24	0.751684,0.522422
126278	T	A	CTT	ATGGTAGAACTTGGATCTGGA	0	0	T	A	CTT	CTT	CAT	L	H	2	nonsynonymous	0.636772	ERR11026615,ERR11030167	2	24	0.652235,0.621308
88756	T	C	ATC	GTACTTGATATCTAAGAAATC	0	0	T	C	ATC	GAT	GGT	D	G	2	nonsynonymous	0.636752	ERR11030164	1	24	0.636752
21723	G	A	CGA	GACTATCTCCGAATTTGTTTT	1	1	C	T	TCG	TTC	TTT	F	F	3	synonymous	0.63648	ERR11026615,ERR11026616,ERR11026617,ERR11026625,ERR11026635,ERR11030167,ERR11030168,ERR11030169,ERR11030177,ERR11030182,ERR11030187	11	24	0.700274,0.569372,0.801714,0.514392,0.589321,0.764157,0.636649,0.825381,0.511037,0.525185,0.563795
167068	A	G	TAT	TCATGCCATTATGATAAGTAC	0	0	A	G	TAT	TAT	TGT	Y	C	2	nonsynonymous	0.634177	ERR11026631,ERR11030183	2	24	0.698321,0.570034
47040	T	G	TTT	TTCTACTCCTTTCTTAATGCA	0	0	T	G	TTT	AAA	ACA	K	T	2	nonsynonymous	0.633787	ERR11026630,ERR11030182	2	24	0.649437,0.618136
25730	T	A	ATC	CTTTATTACATCGCCCGCATT	0	0	T	A	ATC	NA	NA	NA	NA	NA	intergenic	0.633003	ERR11026631	1	24	0.633003
184356	G	A	AGG	TTGCCCCATAGGAACATTAAG	0	2	G	A	AGG	GGA	AGA	G	R	1	nonsynonymous	0.632882	ERR11026638	1	24	0.632882
177014	T	A	ATG	ATGCCGAATATGGTTATAACA	0	0	T	A	ATG	TAT	TAA	Y	*	3	nonsense	0.631579	ERR11026638	1	24	0.631579
171625	T	A	ATA	TTAGAATCCATAGAACAAAAT	0	0	T	A	ATA	ATA	AAA	I	K	2	nonsynonymous	0.63145	ERR11030190	1	24	0.63145
164782	A	C	TAC	AGACATTAATACTTTAATGAG	0	0	A	C	TAC	ACT	CCT	T	P	1	nonsynonymous	0.63064	ERR11026613	1	24	0.63064
133077	C	T	TCT	GACGGCGATTCTTTTTTTTTT	1	1	C	T	TCT	NA	NA	NA	NA	NA	intergenic	0.629687	ERR11026616,ERR11026617,ERR11026625,ERR11026630,ERR11026635,ERR11026637,ERR11030189	7	24	0.519242,0.668157,0.658889,0.554886,0.696962,0.718693,0.590977
97784	A	C	GAA	AAGTTGACAGAACCTTGTGTC	0	0	A	C	GAA	GAA	GCA	E	A	2	nonsynonymous	0.629653	ERR11026613,ERR11030165	2	24	0.602793,0.656514
129898	A	C	AAC	CACCCGATCAACTAAAGGGAT	0	0	A	C	AAC	CAA	CAC	Q	H	3	nonsynonymous	0.629351	ERR11026630,ERR11030182	2	24	0.650911,0.60779
158785	C	G	CCG	AAATGCGAACCGTTTAAACAT	0	0	C	G	CCG	NA	NA	NA	NA	NA	intergenic	0.629286	ERR11026638	1	24	0.629286
88569	T	C	CTC	CAGGCTCGTCTCTCGCGATGA	0	0	T	C	CTC	AGA	AGG	R	R	3	synonymous	0.629048	ERR11026630	1	24	0.629048
193660	A	T	AAC	AATTGCAATAACAATGTTGCC	0	0	A	T	AAC	AAC	ATC	N	I	2	nonsynonymous	0.628929	ERR11026615,ERR11030167	2	24	0.598516,0.659341
11385	G	C	TGA	GTAGGTTTATGACATAATAGC	0	0	G	C	TGA	CAT	GAT	H	D	1	nonsynonymous	0.628823	ERR11026631,ERR11030183	2	24	0.691971,0.565676
184584	A	C	CAC	ACCAGAATCCACTAAATCTAT	0	0	A	C	CAC	ACT	CCT	T	P	1	nonsynonymous	0.62768	ERR11030165	1	24	0.62768
89415	G	T	TGA	TTTTTGGAATGATCTCAATTA	0	0	G	T	TGA	ATC	ATA	I	I	3	synonymous	0.627499	ERR11026637,ERR11030189	2	24	0.611397,0.643602
193444	T	A	ATT	ACAGGTCATATTCTCATAATG	0	0	T	A	ATT	ATT	AAT	I	N	2	nonsynonymous	0.627282	ERR11026617,ERR11030169	2	24	0.659365,0.5952
98439	T	A	ATA	ATATATCACATATCTAAATGA	0	0	T	A	ATA	NA	NA	NA	NA	NA	intergenic	0.626788	ERR11026631	1	24	0.626788
191911	G	A	TGT	GAGAACCATTGTCTATTGACT	0	2	G	A	TGT	TTG	TTA	L	L	3	synonymous	0.62568	ERR11026617,ERR11030169	2	24	0.514346,0.737013
182607	A	C	AAA	TGACGACAAAAAGGAGTACAT	0	0	A	C	AAA	AAG	CAG	K	Q	1	nonsynonymous	0.625621	ERR11026630,ERR11030182	2	24	0.63413,0.617112
26187	A	G	TAT	CTTTACTTCTATATCTATGTT	0	0	A	G	TAT	ATA	ACA	I	T	2	nonsynonymous	0.625446	ERR11030182	1	24	0.625446
194256	T	C	ATC	CGATAGTCAATCTAGACTATC	0	0	T	C	ATC	TCT	CCT	S	P	1	nonsynonymous	0.625128	ERR11026617,ERR11030169	2	24	0.54375,0.706507
54592	T	G	TTC	TCAGCACTCTTCCATGTCCTG	0	0	T	G	TTC	CTT	CTG	L	L	3	synonymous	0.625013	ERR11026635,ERR11030187	2	24	0.620621,0.629406
4312	A	C	AAA	CTTGCTATCAAAGTTACGCAT	0	0	A	C	AAA	TTT	TGT	F	C	2	nonsynonymous	0.625	ERR11026631,ERR11030183	2	24	0.583333,0.666667
186678	G	A	AGA	TGCTATAGAAGATGTGATAGT	1	1	G	A	AGA	GAT	AAT	D	N	1	nonsynonymous	0.624514	ERR11030183	1	24	0.624514
19656	A	T	TAT	ATCTTGTTCTATGTATCTAAA	0	0	A	T	TAT	ATA	AAA	I	K	2	nonsynonymous	0.623903	ERR11026638,ERR11030190	2	24	0.632784,0.615021
193138	C	A	TCT	GGACTCACTTCTCTTCATTAC	0	0	C	A	TCT	TCT	TAT	S	Y	2	nonsynonymous	0.623779	ERR11026617,ERR11030169	2	24	0.741721,0.505836
193139	T	C	CTC	GACTCACTTCTCTTCATTACT	0	0	T	C	CTC	TCT	TCC	S	S	3	synonymous	0.623779	ERR11026617,ERR11030169	2	24	0.741721,0.505836
185059	A	C	AAC	GCGGACAGTAACAATGTTATC	0	0	A	C	AAC	AAC	ACC	N	T	2	nonsynonymous	0.623586	ERR11026617,ERR11030169	2	24	0.523046,0.724125
193356	T	C	ATC	TGCTCTTTTATCTCGAGGAGC	0	0	T	C	ATC	TCT	CCT	S	P	1	nonsynonymous	0.623058	ERR11026617	1	24	0.623058
191634	T	A	CTT	AGGGGATTCCTTGTAGATGAA	0	0	T	A	CTT	CTT	CAT	L	H	2	nonsynonymous	0.622266	ERR11026615	1	24	0.622266
159309	T	A	ATA	TAAATACAGATAGTGAATCGA	0	0	T	A	ATA	GAT	GAA	D	E	3	nonsynonymous	0.622032	ERR11026638	1	24	0.622032
158718	A	C	AAA	CGATAAAGAAAAAGATTGTTG	0	0	A	C	AAA	NA	NA	NA	NA	NA	intergenic	0.622005	ERR11026638	1	24	0.622005
38360	G	A	CGA	CTGATACGGCGATGGTTTTTA	1	1	C	T	TCG	ATC	ATT	I	I	3	synonymous	0.621309	ERR11026617,ERR11026635,ERR11026637,ERR11030167,ERR11030169,ERR11030187,ERR11030189	7	24	0.772808,0.556617,0.582245,0.580131,0.700793,0.553859,0.602709
87942	A	C	TAC	AGTCCGCACTACTGTTAAGAA	0	0	A	C	TAC	AGT	AGG	S	R	3	nonsynonymous	0.620723	ERR11026630,ERR11030164,ERR11030182	3	24	0.697354,0.52963,0.635185
196545	A	T	TAT	CTGTTTCAATATGTGATACGA	0	0	A	T	TAT	NA	NA	NA	NA	NA	intergenic	0.620531	ERR11026631,ERR11030183	2	24	0.595082,0.64598
101015	G	T	TGG	CTCTCGCACTGGTGAGGTGGT	0	0	G	T	TGG	CCA	CAA	P	Q	2	nonsynonymous	0.620406	ERR11026631	1	24	0.620406
191395	T	A	ATT	AGAATTGTAATTCTGTGCAAG	0	0	T	A	ATT	AAT	AAA	N	K	3	nonsynonymous	0.620331	ERR11026617	1	24	0.620331
135631	C	A	ACA	CAATTTCCAACAGAACAATTA	0	0	C	A	ACA	NA	NA	NA	NA	NA	intergenic	0.61975	ERR11026638,ERR11030190	2	24	0.695777,0.543723
168471	A	C	GAC	GAACCCCATGACTTTATTATC	0	0	A	C	GAC	GAC	GCC	D	A	2	nonsynonymous	0.618566	ERR11026613,ERR11026630,ERR11030165	3	24	0.67792,0.506538,0.67124
139183	T	C	TTC	AAACCCCATTTCTCTAGTAAG	0	0	T	C	TTC	GAA	GGA	E	G	2	nonsynonymous	0.617835	ERR11026613,ERR11026630,ERR11030165,ERR11030182	4	24	0.605477,0.630391,0.625753,0.609719
195019	T	G	ATC	TTAACCTGTATCCAGTCAACG	0	0	T	G	ATC	TAT	TAG	Y	*	3	nonsense	0.616458	ERR11026625,ERR11030177	2	24	0.623293,0.609623
188739	A	C	AAT	CATCCCCTGAATCTGTACATA	0	0	A	C	AAT	NA	NA	NA	NA	NA	intergenic	0.616287	ERR11026612,ERR11030164	2	24	0.655934,0.576641
151229	A	C	AAC	AACTCCAGGAACTTGTCAGGG	0	0	A	C	AAC	NA	NA	NA	NA	NA	intergenic	0.615951	ERR11026613	1	24	0.615951
186578	G	A	TGA	ATACTTATATGAGCTATGACT	1	1	G	A	TGA	ATG	ATA	M	I	3	nonsynonymous	0.614642	ERR11026616,ERR11030168	2	24	0.635628,0.593657
47069	A	T	GAT	CGAACAAGAGATAGCGAAGGA	0	0	A	T	GAT	TAT	TAA	Y	*	3	nonsense	0.613892	ERR11026612,ERR11030164	2	24	0.598826,0.628959
47120	T	A	ATA	TCATATCACATAGTGTTTTAT	0	0	T	A	ATA	CTA	CTT	L	L	3	synonymous	0.613069	ERR11026631,ERR11030183	2	24	0.55806,0.668077
190062	T	C	ATC	TACACACATATCTTTCTAGAT	0	0	T	C	ATC	NA	NA	NA	NA	NA	intergenic	0.612915	ERR11026617,ERR11030169	2	24	0.657332,0.568497
107626	A	T	GAT	ATCCCCACCGATCAAAGAATT	0	0	A	T	GAT	ATC	AAC	I	N	2	nonsynonymous	0.612783	ERR11026636,ERR11030188	2	24	0.624508,0.601057
193709	G	A	CGA	TCAACCTTCCGACTAAAGACG	1	1	G	A	CGA	CCG	CCA	P	P	3	synonymous	0.612737	ERR11026617,ERR11030169	2	24	0.581677,0.643796
98003	A	G	GAC	AAACTATTAGACGAGGGATTA	0	0	A	G	GAC	GAC	GGC	D	G	2	nonsynonymous	0.612421	ERR11026635,ERR11030187	2	24	0.607835,0.617008
131016	T	A	ATC	AAACAAGCTATCTCTTGTCTG	0	0	T	A	ATC	ATC	AAC	I	N	2	nonsynonymous	0.612281	ERR11026612,ERR11030164	2	24	0.606742,0.617819
192338	G	A	GGA	AGAAATTAGGGATCTAATTGT	1	1	G	A	GGA	GAT	AAT	D	N	1	nonsynonymous	0.612202	ERR11026617	1	24	0.612202
80993	G	A	AGA	TAGTATCACAGAATGCATAAA	1	1	C	T	TCT	TTC	TTT	F	F	3	synonymous	0.611315	ERR11026631	1	24	0.611315
181844	T	G	ATA	AACGATCGAATAACAATGTAA	0	0	T	G	ATA	AAT	AAG	N	K	3	nonsynonymous	0.611234	ERR11026638,ERR11030190	2	24	0.548344,0.674124
42470	T	A	CTA	CCCTTATCACTAAGGAGAATA	0	0	T	A	CTA	AGT	TGT	S	C	1	nonsynonymous	0.610926	ERR11026631	1	24	0.610926
21675	A	G	GAT	TGTTAATAAGATGCGCTGGGC	0	0	A	G	GAT	CAT	CAC	H	H	3	synonymous	0.61082	ERR11026613	1	24	0.61082
183632	T	A	CTG	GAGCAAGCTCTGGAGTCATAT	0	0	T	A	CTG	TCT	TCA	S	S	3	synonymous	0.61068	ERR11026630,ERR11030182	2	24	0.631764,0.589596
101478	T	C	ATC	ACCAGATTAATCTCTCCAGAG	0	0	T	C	ATC	ATT	GTT	I	V	1	nonsynonymous	0.610615	ERR11026613	1	24	0.610615
119403	T	A	TTG	AAGCTCATCTTGTTTAGTTAC	0	0	T	A	TTG	CAA	CTA	Q	L	2	nonsynonymous	0.610127	ERR11026638	1	24	0.610127
137254	A	T	GAG	ATATATAAGGAGTACCATCAT	0	0	A	T	GAG	ACT	ACA	T	T	3	synonymous	0.610093	ERR11026638	1	24	0.610093
185277	G	C	GGC	TGCCACATTGGCTAGAGGAAT	0	0	G	C	GGC	GCT	CCT	A	P	1	nonsynonymous	0.609768	ERR11026613	1	24	0.609768
140535	T	A	GTC	TGTTAGCCCGTCCTAATATTG	0	0	T	A	GTC	GGA	GGT	G	G	3	synonymous	0.609598	ERR11026617,ERR11030169	2	24	0.597513,0.621682
2591	G	A	GGA	ACATAATCTGGAAGCGTAAGT	1	1	C	T	TCC	TCC	TTC	S	F	2	nonsynonymous	0.609389	ERR11026637	1	24	0.609389
131778	T	C	GTC	AACCGACCTGTCTGTTTTCCT	0	0	T	C	GTC	GTC	GCC	V	A	2	nonsynonymous	0.609224	ERR11026613	1	24	0.609224
182706	T	C	ATC	AGTAGGTGCATCTGGTGCAAG	0	0	T	C	ATC	TCT	CCT	S	P	1	nonsynonymous	0.609144	ERR11026613	1	24	0.609144
124874	C	T	TCT	CCAACTTATTCTTGATACCCT	1	1	C	T	TCT	CTT	TTT	L	F	1	nonsynonymous	0.608659	ERR11026631,ERR11030183	2	24	0.65953,0.557788
122288	A	C	CAA	GGACGCACCCAACCATGTAGG	0	0	A	C	CAA	TTG	TGG	L	W	2	nonsynonymous	0.60843	ERR11026613	1	24	0.60843
110827	C	G	GCT	CTAGCCCCTGCTGATATAAAG	0	0	C	G	GCT	GCA	CCA	A	P	1	nonsynonymous	0.607222	ERR11026631	1	24	0.607222
191708	G	C	TGC	TCAACTAGATGCTGGTGGAAG	0	0	G	C	TGC	GCT	CCT	A	P	1	nonsynonymous	0.607152	ERR11026617,ERR11030169	2	24	0.625964,0.58834
193710	A	C	GAC	CAACCTTCCGACTAAAGACGA	0	0	A	C	GAC	ACT	CCT	T	P	1	nonsynonymous	0.605522	ERR11026617,ERR11030169	2	24	0.567248,0.643796
194619	C	T	TCC	ACTTACGCTTCCAGATTATGT	1	1	C	T	TCC	TCC	TTC	S	F	2	nonsynonymous	0.605169	ERR11026617,ERR11026635,ERR11030169,ERR11030177,ERR11030187	5	24	0.607103,0.51622,0.552361,0.792331,0.557832
191707	T	A	ATG	ATCAACTAGATGCTGGTGGAA	0	0	T	A	ATG	GAT	GAA	D	E	3	nonsynonymous	0.604475	ERR11026617,ERR11030169	2	24	0.620609,0.58834
123211	T	C	CTC	ACCTAACAGCTCTATTATATT	0	0	T	C	CTC	AGA	AGG	R	R	3	synonymous	0.603802	ERR11026613	1	24	0.603802
124873	T	C	TTC	ACCAACTTATTCTTGATACCC	0	0	T	C	TTC	ATT	ATC	I	I	3	synonymous	0.603675	ERR11026613	1	24	0.603675
123315	T	A	ATT	GCTGCCCCCATTCTTAATAAT	0	0	T	A	ATT	ATG	TTG	M	L	1	nonsynonymous	0.603653	ERR11026617,ERR11030169	2	24	0.58681,0.620496
178227	A	C	AAC	AGCGCATAAAACTATTTTGGT	0	0	A	C	AAC	NA	NA	NA	NA	NA	intergenic	0.603587	ERR11026613,ERR11026617,ERR11030165	3	24	0.589245,0.502429,0.719086
114292	T	C	ATC	GGACTTACTATCTTTTTCTCA	0	0	T	C	ATC	ATA	GTA	I	V	1	nonsynonymous	0.603402	ERR11026612,ERR11026617,ERR11030169	3	24	0.503709,0.64466,0.661836
124064	T	A	ATC	ACCAGGATCATCCTTTAAGTT	0	0	T	A	ATC	TCC	ACC	S	T	1	nonsynonymous	0.603364	ERR11026617,ERR11030169	2	24	0.6145,0.592229
184590	T	C	ATC	ATCCACTAAATCTATACCATC	0	0	T	C	ATC	TCT	CCT	S	P	1	nonsynonymous	0.602941	ERR11026613	1	24	0.602941
194948	T	G	TTC	CACCGTCTCTTCCACAGATAA	0	0	T	G	TTC	TCC	GCC	S	A	1	nonsynonymous	0.60238	ERR11026635	1	24	0.60238
7235	C	A	TCG	AATAAACAATCGTGTGACGCA	0	0	C	A	TCG	NA	NA	NA	NA	NA	intergenic	0.60195	ERR11026612,ERR11030164	2	24	0.601926,0.601973
186839	A	C	TAC	CTATTCTGCTACTGTTAGTCA	0	0	A	C	TAC	CTA	CTC	L	L	3	synonymous	0.601545	ERR11026613,ERR11030165	2	24	0.677295,0.525794
170262	G	A	GGG	ACTGGACACGGGAACGTGGTA	0	2	G	A	GGG	CGG	CGA	R	R	3	synonymous	0.60095	ERR11026613,ERR11026616,ERR11026617,ERR11026625,ERR11026630,ERR11026635,ERR11030165,ERR11030167,ERR11030168,ERR11030169,ERR11030177,ERR11030182,ERR11030187	13	24	0.515758,0.639067,0.601861,0.636742,0.612342,0.6643,0.517252,0.518188,0.629231,0.698872,0.584382,0.603155,0.591195
107857	A	C	GAC	GCTACGTGAGACTTAACCATA	0	0	A	C	GAC	TCT	GCT	S	A	1	nonsynonymous	0.600885	ERR11026613,ERR11030165	2	24	0.58642,0.615351
1262	G	A	TGA	GGAGATGGATGAAATCTTTGG	1	1	C	T	TCA	TCA	TTA	S	L	2	nonsynonymous	0.600469	ERR11026612,ERR11026615,ERR11026637,ERR11030167,ERR11030177,ERR11030182,ERR11030187,ERR11030189	8	24	0.694136,0.617979,0.665235,0.511667,0.591339,0.568254,0.549878,0.605267
21807	A	G	TAT	AGCATACAATATGGAGAGGCG	0	0	A	G	TAT	CAT	CAC	H	H	3	synonymous	0.600411	ERR11026613	1	24	0.600411
191417	T	A	TTA	TCTCTTACTTTACTATCTATC	0	0	T	A	TTA	TAC	AAC	Y	N	1	nonsynonymous	0.59952	ERR11026617	1	24	0.59952
3893	A	T	TAC	TGTTTGGTATACTGTTGAAGG	0	0	A	T	TAC	TAT	AAT	Y	N	1	nonsynonymous	0.599511	ERR11030189	1	24	0.599511
174049	T	C	ATC	AGAGCAGATATCTATAGGAAA	0	0	T	C	ATC	NA	NA	NA	NA	NA	intergenic	0.599337	ERR11026613,ERR11030165	2	24	0.589506,0.609169
122292	A	T	CAT	GCACCCAACCATGTAGGCAGT	0	0	A	T	CAT	TGG	AGG	W	R	1	nonsynonymous	0.598917	ERR11026613	1	24	0.598917
3879	A	T	GAC	CCACACGAGGACTATGTTTGG	0	0	A	T	GAC	AGT	AGA	S	R	3	nonsynonymous	0.598915	ERR11026617,ERR11030169	2	24	0.523319,0.67451
191458	T	C	ATC	ACATTGTTGATCTTATGGTAG	0	0	T	C	ATC	GAT	GAC	D	D	3	synonymous	0.598586	ERR11026617	1	24	0.598586
44467	G	C	GGA	TCTTTGAATGGAATAGGTTTT	0	0	G	C	GGA	CCA	GCA	P	A	1	nonsynonymous	0.598512	ERR11026636	1	24	0.598512
179388	A	C	AAC	CAGCTGAACAACTATCAAAAT	0	0	A	C	AAC	CAA	CAC	Q	H	3	nonsynonymous	0.598309	ERR11030165	1	24	0.598309
146785	A	C	AAT	ACATTCTGCAATATTGTTATC	0	0	A	C	AAT	NA	NA	NA	NA	NA	intergenic	0.598134	ERR11026612	1	24	0.598134
101039	A	C	AAT	AGCTCGTATAATCTCCCCAGA	0	0	A	C	AAT	ATT	AGT	I	S	2	nonsynonymous	0.59798	ERR11030165	1	24	0.59798
76243	A	T	TAT	GATTTGTTCTATAGAGCCGGT	0	0	A	T	TAT	TAT	TAA	Y	*	3	nonsense	0.597665	ERR11026638	1	24	0.597665
113896	A	G	AAT	AGATCCTTCAATAACTTATAG	0	0	A	G	AAT	TTG	CTG	L	L	1	synonymous	0.597553	ERR11026631	1	24	0.597553
193317	T	A	GTA	CCTTCAACAGTATACCAAACA	0	0	T	A	GTA	TAT	AAT	Y	N	1	nonsynonymous	0.597213	ERR11026637,ERR11030189	2	24	0.585265,0.609161
194278	C	A	CCG	TATTTGCCTCCGGAAATTATG	0	0	C	A	CCG	CCG	CAG	P	Q	2	nonsynonymous	0.596919	ERR11026630	1	24	0.596919
95883	A	C	AAC	ATCCCCGGTAACTACCATAGT	0	0	A	C	AAC	ACT	CCT	T	P	1	nonsynonymous	0.596732	ERR11026613	1	24	0.596732
6291	G	T	TGT	TACTGTTTTTGTTACTGTCTT	0	0	G	T	TGT	NA	NA	NA	NA	NA	intergenic	0.596157	ERR11026617	1	24	0.596157
177164	A	C	CAC	TCATTAGATCACTTGATGGGT	0	0	A	C	CAC	TCA	TCC	S	S	3	synonymous	0.596097	ERR11026613	1	24	0.596097
135110	T	A	TTC	CGCGGGCACTTCCTCATCCAT	0	0	T	A	TTC	NA	NA	NA	NA	NA	intergenic	0.59564	ERR11026612,ERR11030164,ERR11030169	3	24	0.703348,0.5267,0.556873
159310	A	G	TAG	AAATACAGATAGTGAATCGAC	0	0	A	G	TAG	AGT	GGT	S	G	1	nonsynonymous	0.594842	ERR11026638	1	24	0.594842
109281	T	C	GTC	AAAACCATCGTCTGAATCCAT	0	0	T	C	GTC	GAC	GGC	D	G	2	nonsynonymous	0.594762	ERR11026613	1	24	0.594762
14433	T	G	GTA	ATATAAAATGTATCATGGGCA	0	0	T	G	GTA	ACA	CCA	T	P	1	nonsynonymous	0.594536	ERR11026615,ERR11030167	2	24	0.64727,0.541802
185446	T	G	ATA	CCACGAGTTATAACAAAGTCA	0	0	T	G	ATA	ATA	AGA	I	R	2	nonsynonymous	0.594272	ERR11026638	1	24	0.594272
159507	T	A	CTG	ATGCATCATCTGGAGAATCCA	0	0	T	A	CTG	TCT	TCA	S	S	3	synonymous	0.59398	ERR11026630	1	24	0.59398
149327	G	C	CGC	CATCATCTGCGCTAATTAAAA	0	0	G	C	CGC	AGC	AGG	S	R	3	nonsynonymous	0.593651	ERR11026613	1	24	0.593651
2262	A	C	GAA	TTATCTGTGGAAGAGACGGTG	0	0	A	C	GAA	TCC	GCC	S	A	1	nonsynonymous	0.593424	ERR11026635	1	24	0.593424
151410	T	C	ATC	TTACCCATGATCTATAAAGGT	0	0	T	C	ATC	NA	NA	NA	NA	NA	intergenic	0.593408	ERR11026617,ERR11030169	2	24	0.590051,0.596765
109751	A	C	CAC	CCACTCTTCCACTATTGCCAT	0	0	A	C	CAC	AGT	AGG	S	R	3	nonsynonymous	0.59323	ERR11026613,ERR11026630,ERR11030165	3	24	0.704355,0.524141,0.551195
183527	A	C	AAC	ATCCGCCACAACTTCCCCCTA	0	0	A	C	AAC	CAA	CAC	Q	H	3	nonsynonymous	0.592962	ERR11026617,ERR11030169	2	24	0.609331,0.576593
189207	T	A	CTC	CAATGGCCTCTCCTTGTGCCC	0	0	T	A	CTC	TCT	TCA	S	S	3	synonymous	0.592843	ERR11026613,ERR11026617	2	24	0.634557,0.55113
49252	A	G	GAT	GTTCAAATAGATCCCGAATAT	0	0	A	G	GAT	GAT	GGT	D	G	2	nonsynonymous	0.592647	ERR11030169	1	24	0.592647
185444	T	A	TTA	ACCCACGAGTTATAACAAAGT	0	0	T	A	TTA	GTT	GTA	V	V	3	synonymous	0.591433	ERR11026638	1	24	0.591433
159084	T	C	TTC	ATTCCATTATTCTCTTAGCTG	0	0	T	C	TTC	ATT	ATC	I	I	3	synonymous	0.591398	ERR11026613	1	24	0.591398
155618	T	A	CTT	CCTGATTATCTTGAGTACAAT	0	0	T	A	CTT	NA	NA	NA	NA	NA	intergenic	0.59127	ERR11030182	1	24	0.59127
183984	T	C	GTC	AACGTTGACGTCTGCAGGTAT	0	0	T	C	GTC	TCT	CCT	S	P	1	nonsynonymous	0.59037	ERR11026613	1	24	0.59037
184354	T	C	ATA	GCTTGCCCCATAGGAACATTA	0	0	T	C	ATA	ATA	ACA	I	T	2	nonsynonymous	0.590003	ERR11026630	1	24	0.590003
75592	A	T	AAG	TTAACATGGAAGTTATCGCTG	0	0	A	T	AAG	GAA	GAT	E	D	3	nonsynonymous	0.589971	ERR11026615	1	24	0.589971
30265	C	T	ACA	CGCTAGCATACAGTCTGGGGC	0	2	G	A	TGT	CTG	CTA	L	L	3	synonymous	0.5897	ERR11026616,ERR11030168	2	24	0.615937,0.563463
22146	T	A	ATG	GTTTATCACATGCGTTTGGAT	0	0	T	A	ATG	GCA	GCT	A	A	3	synonymous	0.589537	ERR11026631,ERR11030183	2	24	0.527497,0.651577
5228	A	G	GAT	AAAATACTTGATACAGAGCTT	0	0	A	G	GAT	ATC	ACC	I	T	2	nonsynonymous	0.589181	ERR11026617	1	24	0.589181
107929	T	C	GTC	CCCTTGAATGTCTCAATACTA	0	0	T	C	GTC	ACA	GCA	T	A	1	nonsynonymous	0.58846	ERR11026613	1	24	0.58846
130120	T	C	TTC	CAGTAAACATTCATGTACTAA	0	0	T	C	TTC	ATT	ATC	I	I	3	synonymous	0.58797	ERR11026615,ERR11030167	2	24	0.519374,0.656566
4314	G	A	AGT	TGCTATCAAAGTTACGCATGC	0	2	C	T	ACT	AAC	AAT	N	N	3	synonymous	0.587692	ERR11026631,ERR11030183	2	24	0.56,0.615385
185853	T	C	ATC	TGTTACTACATCTAAAGATCA	0	0	T	C	ATC	TCT	CCT	S	P	1	nonsynonymous	0.587639	ERR11026617,ERR11030169	2	24	0.545193,0.630086
160083	A	C	AAC	GCCGCCGGAAACTTTCTAGAA	0	0	A	C	AAC	NA	NA	NA	NA	NA	intergenic	0.587433	ERR11026613	1	24	0.587433
123003	T	C	TTC	GTTACCTCGTTCTGATAATAG	0	0	T	C	TTC	AAC	GAC	N	D	1	nonsynonymous	0.587236	ERR11026613	1	24	0.587236
5361	A	G	GAT	GCGATGACAGATCCCCTATCC	0	0	A	G	GAT	TCT	CCT	S	P	1	nonsynonymous	0.587102	ERR11026617,ERR11030169	2	24	0.54722,0.626984
168213	C	A	GCT	ACGCCCTTGGCTCTAACCATT	0	0	C	A	GCT	NA	NA	NA	NA	NA	intergenic	0.587075	ERR11026617,ERR11030169	2	24	0.671102,0.503047
87666	A	C	GAC	CTTCGCCGCGACTTTCTACGT	0	0	A	C	GAC	AGT	AGG	S	R	3	nonsynonymous	0.586865	ERR11026617	1	24	0.586865
153016	A	C	AAC	AAGCATTTTAACTTTAGAAGA	0	0	A	C	AAC	ACT	CCT	T	P	1	nonsynonymous	0.586849	ERR11030169	1	24	0.586849
172190	A	C	CAC	TCACCACAACACTGTGGATGT	0	0	A	C	CAC	CAC	CCC	H	P	2	nonsynonymous	0.586487	ERR11026613	1	24	0.586487
190596	T	G	CTC	TCCATCTATCTCGTTCATGGT	0	0	T	G	CTC	TCG	GCG	S	A	1	nonsynonymous	0.586227	ERR11026636	1	24	0.586227
183410	T	C	GTC	CAAATGATGGTCTACAGAGTC	0	0	T	C	GTC	GGT	GGC	G	G	3	synonymous	0.586211	ERR11026613	1	24	0.586211
11951	A	G	GAT	TATCAAAGAGATGGTTTCCTT	0	0	A	G	GAT	ATC	ACC	I	T	2	nonsynonymous	0.585858	ERR11026617,ERR11030169	2	24	0.552072,0.619644
6129	C	G	TCG	AACTGCTCATCGACAGCCATG	0	0	C	G	TCG	GAT	CAT	D	H	1	nonsynonymous	0.585674	ERR11026630	1	24	0.585674
182956	A	C	AAT	GCTTCGCTCAATCTGCCAGGA	0	0	A	C	AAT	AAT	ACT	N	T	2	nonsynonymous	0.58558	ERR11026635,ERR11030187	2	24	0.593969,0.57719
146787	A	C	TAT	ATTCTGCAATATTGTTATCGT	0	0	A	C	TAT	NA	NA	NA	NA	NA	intergenic	0.58525	ERR11026612	1	24	0.58525
132875	T	C	CTC	TATTCCGACCTCTTCACGTTT	0	0	T	C	CTC	NA	NA	NA	NA	NA	intergenic	0.585248	ERR11026630,ERR11030182	2	24	0.59617,0.574327
35573	C	T	TCA	AATTTTTTTTCATCTCCCTTT	1	1	G	A	TGA	GAA	AAA	E	K	1	nonsynonymous	0.585059	ERR11030169	1	24	0.585059
117363	A	C	AAC	TGCTTGGCTAACTAGCATATT	0	0	A	C	AAC	GTT	GGT	V	G	2	nonsynonymous	0.584623	ERR11026613	1	24	0.584623
4284	A	T	GAA	GGTGTAGAGGAATATGTCCTT	0	0	A	T	GAA	ATT	ATA	I	I	3	synonymous	0.584221	ERR11030169	1	24	0.584221
178699	T	C	CTC	AAATCCAGGCTCTCGCATAAA	0	0	T	C	CTC	NA	NA	NA	NA	NA	intergenic	0.583975	ERR11026613,ERR11030165	2	24	0.563539,0.604412
3633	A	G	GAT	TATCTAGTAGATACCGTAGTA	0	0	A	G	GAT	TAT	TAC	Y	Y	3	synonymous	0.583839	ERR11026617	1	24	0.583839
3518	A	T	TAT	TTGATGTCGTATCCGATGTAT	0	0	A	T	TAT	TAC	AAC	Y	N	1	nonsynonymous	0.58347	ERR11026638	1	24	0.58347
48772	T	G	ATA	GATACAGGCATAGAGTTTGCG	0	0	T	G	ATA	ATA	AGA	I	R	2	nonsynonymous	0.583285	ERR11026635,ERR11030187	2	24	0.564518,0.602052
3310	C	T	GCA	CCTTAATAGGCAGTAGGCTAT	0	2	G	A	TGC	TGC	TAC	C	Y	2	nonsynonymous	0.583007	ERR11026617,ERR11030169	2	24	0.625935,0.540079
168395	A	C	AAC	TCATCGCCCAACTGCAAGTGG	0	0	A	C	AAC	ACT	CCT	T	P	1	nonsynonymous	0.582683	ERR11026617,ERR11030169	2	24	0.606245,0.559121
187407	T	C	GTC	TGTACTCCTGTCTTTATTGGA	0	0	T	C	GTC	NA	NA	NA	NA	NA	intergenic	0.58216	ERR11026613,ERR11030165	2	24	0.637063,0.527256
190425	G	C	AGC	TTCGCGTATAGCTATTTACGT	0	0	G	C	AGC	GCT	CCT	A	P	1	nonsynonymous	0.581903	ERR11030169	1	24	0.581903
11615	A	G	AAT	AGTACTAAGAATTGGGCAAAC	0	0	A	G	AAT	ATT	ACT	I	T	2	nonsynonymous	0.5817	ERR11026612,ERR11030164	2	24	0.539203,0.624198
125874	A	G	GAC	TCTTGTTTAGACGTTTGTAGT	0	0	A	G	GAC	CGT	CGC	R	R	3	synonymous	0.581479	ERR11026631	1	24	0.581479
185215	T	A	ATT	AACAGCGGTATTCCATTTTGG	0	0	T	A	ATT	ATT	AAT	I	N	2	nonsynonymous	0.580789	ERR11026615,ERR11030167	2	24	0.617002,0.544575
172315	T	C	CTC	CACACTCCTCTCTTTTAAAGA	0	0	T	C	CTC	TCT	CCT	S	P	1	nonsynonymous	0.580516	ERR11026613,ERR11026630	2	24	0.559079,0.601954
1165	T	G	CTT	CCAGAGCTTCTTCACGCGTGA	0	0	T	G	CTT	GAA	GAC	E	D	3	nonsynonymous	0.580247	ERR11030169	1	24	0.580247
3512	T	G	ATG	GGAAGGTTGATGTCGTATCCG	0	0	T	G	ATG	ATC	CTC	I	L	1	nonsynonymous	0.580042	ERR11030169	1	24	0.580042
1265	A	C	AAT	GATGGATGAAATCTTTGGGCA	0	0	A	C	AAT	ATT	AGT	I	S	2	nonsynonymous	0.58	ERR11026636	1	24	0.58
136629	A	C	GAC	TCAGCACTCGACTGAATATTA	0	0	A	C	GAC	TCG	GCG	S	A	1	nonsynonymous	0.579743	ERR11026613	1	24	0.579743
136013	T	G	ATC	ACTCAACTCATCGTTCCATAG	0	0	T	G	ATC	NA	NA	NA	NA	NA	intergenic	0.579365	ERR11026636	1	24	0.579365
1550	C	G	GCA	TAGGCACATGCATGCCAGGAC	0	0	C	G	GCA	TGC	TCC	C	S	2	nonsynonymous	0.579358	ERR11026615,ERR11030167	2	24	0.608897,0.549819
39860	A	T	TAT	GTCCCACATTATTTTTTTTAT	0	0	A	T	TAT	AAT	AAA	N	K	3	nonsynonymous	0.578997	ERR11026613	1	24	0.578997
87665	G	A	CGA	TCTTCGCCGCGACTTTCTACG	1	1	C	T	TCG	CGC	TGC	R	C	1	nonsynonymous	0.578312	ERR11026617	1	24	0.578312
8107	T	C	TTC	AAACAATACTTCTGCCTCTAG	0	0	T	C	TTC	NA	NA	NA	NA	NA	intergenic	0.577596	ERR11026630,ERR11030182	2	24	0.568067,0.587126
88483	T	C	TTC	TGGCGCGAATTCTACTCTAAC	0	0	T	C	TTC	GAA	GGA	E	G	2	nonsynonymous	0.577439	ERR11026630,ERR11030182	2	24	0.600479,0.554399
192265	T	C	CTC	ACAGACGTGCTCTAATAGATG	0	0	T	C	CTC	GCT	GCC	A	A	3	synonymous	0.577071	ERR11026617,ERR11030169	2	24	0.563534,0.590608
112291	A	T	GAT	TATACAAGAGATAGAGGAGGG	0	0	A	T	GAT	ATA	TTA	I	L	1	nonsynonymous	0.576777	ERR11026612,ERR11030164	2	24	0.594285,0.559269
159199	G	C	TGC	ATCATTGACTGCTGGAGATGC	0	0	G	C	TGC	GCT	CCT	A	P	1	nonsynonymous	0.576363	ERR11026613	1	24	0.576363
123316	T	C	TTC	CTGCCCCCATTCTTAATAATC	0	0	T	C	TTC	NA	NA	NA	NA	NA	intergenic	0.576325	ERR11026613,ERR11026617,ERR11026630,ERR11030169,ERR11030182	5	24	0.595171,0.587638,0.500954,0.620496,0.577368
131008	A	C	AAC	CTCAAGCTAAACAAGCTATCT	0	0	A	C	AAC	AAA	AAC	K	N	3	nonsynonymous	0.57613	ERR11026617,ERR11030169	2	24	0.599235,0.553026
137252	G	C	AGG	GTATATATAAGGAGTACCATC	0	0	G	C	AGG	CCT	CGT	P	R	2	nonsynonymous	0.576123	ERR11026638	1	24	0.576123
183539	A	G	GAC	TTCCCCCTAGACCAGTAGGTC	0	0	A	G	GAC	AGA	AGG	R	R	3	synonymous	0.575053	ERR11026625,ERR11030177	2	24	0.576364,0.573742
182974	G	C	GGC	GGATCAAGTGGCTATGTTCAT	0	0	G	C	GGC	GGC	GCC	G	A	2	nonsynonymous	0.574551	ERR11026613	1	24	0.574551
181776	A	C	GAC	ACTACAAGTGACTCCAACATA	0	0	A	C	GAC	ACT	CCT	T	P	1	nonsynonymous	0.574407	ERR11026613	1	24	0.574407
24837	A	T	TAT	TTGTGATTGTATTTCCTTGCA	0	0	A	T	TAT	AAT	AAA	N	K	3	nonsynonymous	0.574329	ERR11026638	1	24	0.574329
176952	A	C	AAC	AGCCGATCTAACTATTCCAAA	0	0	A	C	AAC	ACT	CCT	T	P	1	nonsynonymous	0.574261	ERR11026617,ERR11030169	2	24	0.598827,0.549695
133823	T	G	ATC	TCTCTAGCGATCGTTCAAGAT	0	0	T	G	ATC	NA	NA	NA	NA	NA	intergenic	0.574227	ERR11026636	1	24	0.574227
147257	T	G	CTG	GGTACGCCCCTGTATCTCCGA	0	0	T	G	CTG	CCT	CCG	P	P	3	synonymous	0.574218	ERR11026638,ERR11030190	2	24	0.570581,0.577856
170368	A	C	AAA	ATTCGCCCCAAAGGATAGTGA	0	0	A	C	AAA	AAG	CAG	K	Q	1	nonsynonymous	0.574114	ERR11026630	1	24	0.574114
95034	G	A	TGC	TTGTACAGGTGCCTCCATCAT	0	2	G	A	TGC	GTG	GTA	V	V	3	synonymous	0.573733	ERR11026635,ERR11026637,ERR11030169,ERR11030187	4	24	0.575562,0.546619,0.609989,0.562762
117613	T	C	TTC	AATGCCTTATTCTCTGGAGAA	0	0	T	C	TTC	AAT	GAT	N	D	1	nonsynonymous	0.57354	ERR11030165	1	24	0.57354
185104	A	C	AAA	GGCACAGCCAAATTGTATTCA	0	0	A	C	AAA	AAA	ACA	K	T	2	nonsynonymous	0.573033	ERR11026613	1	24	0.573033
26344	T	G	ATT	CAAAACAAAATTTTACCCGCC	0	0	T	G	ATT	ATT	CTT	I	L	1	nonsynonymous	0.573027	ERR11026612,ERR11030164	2	24	0.638165,0.507889
149375	A	C	CAG	CGGCACCGCCAGTAACCGCGT	0	0	A	C	CAG	ACT	ACG	T	T	3	synonymous	0.572904	ERR11026613,ERR11030165	2	24	0.592167,0.553641
98833	T	C	CTC	CTACAATAACTCTATTTTTAT	0	0	T	C	CTC	TCT	CCT	S	P	1	nonsynonymous	0.572341	ERR11026638	1	24	0.572341
61050	A	T	TAT	CTCTTGTTCTATGTTCATCGT	0	0	A	T	TAT	CAT	CAA	H	Q	3	nonsynonymous	0.572223	ERR11026638	1	24	0.572223
190890	T	C	ATC	TTATCTCAGATCTTTAGTTAG	0	0	T	C	ATC	TCT	CCT	S	P	1	nonsynonymous	0.572222	ERR11026617	1	24	0.572222
103736	G	C	CGC	CCTCGCCTCCGCTAGAAGAGA	0	0	G	C	CGC	AGC	AGG	S	R	3	nonsynonymous	0.571672	ERR11026617,ERR11030169	2	24	0.612732,0.530612
167204	T	C	CTC	GAAAACATACTCTTAAAATTG	0	0	T	C	CTC	ACT	ACC	T	T	3	synonymous	0.571637	ERR11026613	1	24	0.571637
113899	A	T	AAC	TCCTTCAATAACTTATAGTTG	0	0	A	T	AAC	TTA	ATA	L	I	1	nonsynonymous	0.571627	ERR11026631	1	24	0.571627
193577	T	C	ATC	TACTACGGTATCTACTAGATA	0	0	T	C	ATC	TAT	TAC	Y	Y	3	synonymous	0.571547	ERR11030169	1	24	0.571547
188311	T	C	ATC	CTTACTCGCATCTACTGGATA	0	0	T	C	ATC	NA	NA	NA	NA	NA	intergenic	0.570014	ERR11030169	1	24	0.570014
120755	T	C	CTC	ATTGGCCGTCTCTAACGGTAC	0	0	T	C	CTC	AGA	AGG	R	R	3	synonymous	0.569506	ERR11026613,ERR11030165	2	24	0.626109,0.512903
182105	G	C	TGC	TTTTGCTAATGCTAACAGGAA	0	0	G	C	TGC	ATG	ATC	M	I	3	nonsynonymous	0.569353	ERR11026613,ERR11030165	2	24	0.573891,0.564815
191970	T	C	ATA	CATGATGTGATAAAGCTCTGT	0	0	T	C	ATA	ATA	ACA	I	T	2	nonsynonymous	0.568957	ERR11030169	1	24	0.568957
191971	A	C	TAA	ATGATGTGATAAAGCTCTGTA	0	0	A	C	TAA	ATA	ATC	I	I	3	synonymous	0.568957	ERR11030169	1	24	0.568957
193579	T	A	CTA	CTACGGTATCTACTAGATAGA	0	0	T	A	CTA	CTA	CAA	L	Q	2	nonsynonymous	0.568677	ERR11026617	1	24	0.568677
155616	T	C	ATC	AACCTGATTATCTTGAGTACA	0	0	T	C	ATC	NA	NA	NA	NA	NA	intergenic	0.568418	ERR11026630,ERR11030182	2	24	0.573356,0.563479
1164	C	G	TCT	GCCAGAGCTTCTTCACGCGTG	0	0	C	G	TCT	GAA	CAA	E	Q	1	nonsynonymous	0.568327	ERR11030169	1	24	0.568327
192307	T	C	ATC	CTGATGACAATCTCCTATCAA	0	0	T	C	ATC	AAT	AAC	N	N	3	synonymous	0.567702	ERR11030169	1	24	0.567702
30707	A	C	AAA	TAGATAATCAAAATTGTCTAT	0	0	A	C	AAA	TTT	TGT	F	C	2	nonsynonymous	0.567513	ERR11026631	1	24	0.567513
50407	A	T	AAC	TACACATGGAACTCATGTAGC	0	0	A	T	AAC	AAC	ATC	N	I	2	nonsynonymous	0.567397	ERR11026615,ERR11030167	2	24	0.591558,0.543237
155619	T	G	TTG	CTGATTATCTTGAGTACAATG	0	0	T	G	TTG	NA	NA	NA	NA	NA	intergenic	0.567338	ERR11030182	1	24	0.567338
2191	A	C	GAT	CGTTGACTGGATACAGGTTAA	0	0	A	C	GAT	TAT	TAG	Y	*	3	nonsense	0.567099	ERR11026625,ERR11030177	2	24	0.575772,0.558426
157762	A	T	AAC	GAGTACACCAACCATGTACCG	0	0	A	T	AAC	NA	NA	NA	NA	NA	intergenic	0.566912	ERR11030167	1	24	0.566912
159947	A	C	GAC	TAACCAAAAGACTGTTAAAAG	0	0	A	C	GAC	NA	NA	NA	NA	NA	intergenic	0.566848	ERR11026613,ERR11030165	2	24	0.582655,0.551042
25471	G	A	CGC	TATCAATAACGCAATCATGAT	0	2	C	T	GCG	GCG	GTG	A	V	2	nonsynonymous	0.566698	ERR11026631	1	24	0.566698
154195	T	C	ATC	TCCGAAACAATCTCAGATATG	0	0	T	C	ATC	TCT	CCT	S	P	1	nonsynonymous	0.566348	ERR11026613	1	24	0.566348
187955	T	A	ATA	GCCAGGAACATATTCAGATTA	0	0	T	A	ATA	NA	NA	NA	NA	NA	intergenic	0.566101	ERR11026637,ERR11030189	2	24	0.620165,0.512037
30298	C	T	TCC	GAATTGGAATCCAATTGTTTG	1	1	G	A	GGA	TGG	TGA	W	*	3	nonsense	0.565238	ERR11026637	1	24	0.565238
7234	T	G	ATC	GAATAAACAATCGTGTGACGC	0	0	T	G	ATC	NA	NA	NA	NA	NA	intergenic	0.565065	ERR11026612,ERR11030164	2	24	0.581969,0.548161
35574	A	T	CAT	ATTTTTTTTCATCTCCCTTTA	0	0	A	T	CAT	GAT	GAA	D	E	3	nonsynonymous	0.565009	ERR11030169	1	24	0.565009
111876	C	T	CCT	CTGCCAGCCCCTGTGAGAACT	0	2	G	A	AGG	CAG	CAA	Q	Q	3	synonymous	0.564939	ERR11026631,ERR11030183	2	24	0.62783,0.502047
47953	T	G	GTT	CATGATATAGTTGAATCATGT	0	0	T	G	GTT	NA	NA	NA	NA	NA	intergenic	0.564625	ERR11026617	1	24	0.564625
186588	T	C	CTA	GAGCTATGACTATCTTGAATC	0	0	T	C	CTA	TAT	CAT	Y	H	1	nonsynonymous	0.564614	ERR11026613	1	24	0.564614
193490	A	C	TAC	ACGGGAAATTACAAAAGGAAG	0	0	A	C	TAC	TTA	TTC	L	F	3	nonsynonymous	0.56444	ERR11026637,ERR11030189	2	24	0.549945,0.578935
3699	A	G	GAT	GATAAAGTAGATGTTGTCCTT	0	0	A	G	GAT	CAT	CAC	H	H	3	synonymous	0.564153	ERR11026617	1	24	0.564153
111864	T	C	ATT	GTGTAGAGGATTCTGCCAGCC	0	0	T	C	ATT	GAA	GAG	E	E	3	synonymous	0.563934	ERR11026635	1	24	0.563934
192264	C	A	GCT	AACAGACGTGCTCTAATAGAT	0	0	C	A	GCT	GCT	GAT	A	D	2	nonsynonymous	0.563511	ERR11026617,ERR11030169	2	24	0.536414,0.590608
11389	T	A	ATA	GTTTATGACATAATAGCATTT	0	0	T	A	ATA	TTA	TTT	L	F	3	nonsynonymous	0.56336	ERR11026631,ERR11030183	2	24	0.585979,0.540741
130108	C	A	ACG	GAGGCACTTACGCAGTAAACA	0	0	C	A	ACG	TAC	TAA	Y	*	3	nonsense	0.56328	ERR11026613	1	24	0.56328
4164	A	T	TAT	CATTGAATTTATATCTAAGAT	0	0	A	T	TAT	TAT	TAA	Y	*	3	nonsense	0.56322	ERR11026615,ERR11026617,ERR11026630,ERR11030169,ERR11030187	5	24	0.552692,0.545521,0.516291,0.602924,0.598671
103735	C	A	CCG	CCCTCGCCTCCGCTAGAAGAG	0	0	C	A	CCG	GGA	TGA	G	*	1	nonsense	0.563199	ERR11026617	1	24	0.563199
133007	C	A	ACT	GGCGATCGAACTCCATAAATT	0	0	C	A	ACT	NA	NA	NA	NA	NA	intergenic	0.56276	ERR11026615,ERR11030167	2	24	0.55258,0.572941
134488	A	C	GAC	GCCACATACGACTAAGTTCAA	0	0	A	C	GAC	NA	NA	NA	NA	NA	intergenic	0.562705	ERR11026613	1	24	0.562705
191007	T	C	TTA	TGTACATAATTATAAAAAATG	0	0	T	C	TTA	NA	NA	NA	NA	NA	intergenic	0.562663	ERR11026616	1	24	0.562663
99969	T	C	ATC	AGCTGTTGTATCTAAAATTTA	0	0	T	C	ATC	TAT	TAC	Y	Y	3	synonymous	0.562572	ERR11026612,ERR11026617,ERR11030164,ERR11030169	4	24	0.527265,0.509055,0.55746,0.656508
193392	G	A	TGA	TAATAATCTTGATTGTACACC	1	1	G	A	TGA	GAT	AAT	D	N	1	nonsynonymous	0.562261	ERR11026616,ERR11026637,ERR11030189	3	24	0.572929,0.519271,0.594584
184832	T	A	ATC	CCATAATCGATCCTAATGGTG	0	0	T	A	ATC	GAT	GAA	D	E	3	nonsynonymous	0.56211	ERR11026617	1	24	0.56211
191849	T	C	ATC	GGATAGGGGATCTGTCATCGC	0	0	T	C	ATC	TCT	CCT	S	P	1	nonsynonymous	0.561966	ERR11030169	1	24	0.561966
15121	A	T	TAT	TGATATTATTATTTTTTTTGG	0	0	A	T	TAT	AAT	AAA	N	K	3	nonsynonymous	0.56187	ERR11026617,ERR11026635,ERR11026637,ERR11030167	4	24	0.691481,0.518144,0.514299,0.523555
8924	G	T	TGT	TTTTTTAATTGTCTATATAGT	0	0	G	T	TGT	NA	NA	NA	NA	NA	intergenic	0.561561	ERR11026617	1	24	0.561561
159691	A	C	TAC	ACCGCCAACTACTGTAGGTGG	0	0	A	C	TAC	ACT	CCT	T	P	1	nonsynonymous	0.560687	ERR11026617	1	24	0.560687
110826	G	T	TGC	TCTAGCCCCTGCTGATATAAA	0	0	G	T	TGC	GCA	GAA	A	E	2	nonsynonymous	0.560542	ERR11026631	1	24	0.560542
193580	A	C	TAC	TACGGTATCTACTAGATAGAT	0	0	A	C	TAC	CTA	CTC	L	L	3	synonymous	0.560176	ERR11026617	1	24	0.560176
163597	T	C	TTT	TATGATTTTTTTTCTAGATAG	0	0	T	C	TTT	TTT	CTT	F	L	1	nonsynonymous	0.559969	ERR11026613	1	24	0.559969
163598	T	A	TTT	ATGATTTTTTTTCTAGATAGA	0	0	T	A	TTT	TTT	TAT	F	Y	2	nonsynonymous	0.559969	ERR11026613	1	24	0.559969
183431	T	C	CTC	CAAATCCTCCTCTCCGTAATC	0	0	T	C	CTC	CCT	CCC	P	P	3	synonymous	0.559387	ERR11026638,ERR11030190	2	24	0.571154,0.547619
59301	A	T	GAC	ACAACATAGGACTAGCCGCGG	0	0	A	T	GAC	AGT	AGA	S	R	3	nonsynonymous	0.558964	ERR11026617,ERR11030169	2	24	0.584701,0.533228
69667	A	G	TAG	GTAGTTAGATAGATGCGCGGC	0	0	A	G	TAG	CTA	CCA	L	P	2	nonsynonymous	0.558822	ERR11030167	1	24	0.558822
137253	G	T	GGA	TATATATAAGGAGTACCATCA	0	0	G	T	GGA	CCT	ACT	P	T	1	nonsynonymous	0.558406	ERR11026638	1	24	0.558406
193855	T	C	TTC	ATGTCGGAGTTCTCTCCCTAC	0	0	T	C	TTC	TTC	TCC	F	S	2	nonsynonymous	0.558404	ERR11026617,ERR11030169	2	24	0.533476,0.583333
185105	A	C	AAT	GCACAGCCAAATTGTATTCAG	0	0	A	C	AAT	AAA	AAC	K	N	3	nonsynonymous	0.558302	ERR11026613	1	24	0.558302
173783	G	C	TGC	CGAACGTATTGCTATGATTAA	0	0	G	C	TGC	NA	NA	NA	NA	NA	intergenic	0.558	ERR11026613	1	24	0.558
114674	T	G	ATG	TAACTAAAAATGTAAAATATT	0	0	T	G	ATG	ACA	ACC	T	T	3	synonymous	0.557949	ERR11026636	1	24	0.557949
34478	A	C	CAA	AAATCACTTCAATAAATGATT	0	0	A	C	CAA	ATT	ATG	I	M	3	nonsynonymous	0.557748	ERR11026638	1	24	0.557748
26184	T	C	TTC	TAGCTTTACTTCTATATCTAT	0	0	T	C	TTC	GAA	GGA	E	G	2	nonsynonymous	0.557656	ERR11030182	1	24	0.557656
165595	T	G	ATG	TCAACTGTGATGTTGGATATG	0	0	T	G	ATG	GAT	GAG	D	E	3	nonsynonymous	0.557423	ERR11026638	1	24	0.557423
114131	T	C	ATC	CAGCACAACATCTAACTATAT	0	0	T	C	ATC	AGA	AGG	R	R	3	synonymous	0.557391	ERR11026612,ERR11026617,ERR11030169	3	24	0.504741,0.616385,0.551047
129800	G	C	AGC	CCTGGTGGAAGCTGAACACAT	0	0	G	C	AGC	GCT	CCT	A	P	1	nonsynonymous	0.557382	ERR11026613	1	24	0.557382
183342	T	A	TTC	TACTGGCAGTTCTATTGTGTC	0	0	T	A	TTC	TCT	ACT	S	T	1	nonsynonymous	0.557251	ERR11030164	1	24	0.557251
131515	A	G	AAG	TTACTGACAAAGTTAAGGTGC	0	0	A	G	AAG	AAA	AAG	K	K	3	synonymous	0.557002	ERR11026613	1	24	0.557002
186100	C	A	ACA	CCTCCTTACACATTCGAATTC	0	0	C	A	ACA	ACA	AAA	T	K	2	nonsynonymous	0.556086	ERR11030189	1	24	0.556086
159996	A	C	CAC	GTCCCATACCACTAGATTTCC	0	0	A	C	CAC	NA	NA	NA	NA	NA	intergenic	0.555827	ERR11026613,ERR11030165	2	24	0.571052,0.540602
9124	T	G	TTT	TTACGCTTATTTTTATGGGTT	0	0	T	G	TTT	NA	NA	NA	NA	NA	intergenic	0.555355	ERR11026616	1	24	0.555355
159390	T	C	CTA	TAGATAATTCTAATTGCTCGT	0	0	T	C	CTA	TCT	TCC	S	S	3	synonymous	0.555353	ERR11026637,ERR11030189	2	24	0.558118,0.552588
4094	C	T	ACG	TCCTCATCGACGCAATTAGGG	0	2	G	A	CGT	GTC	ATC	V	I	1	nonsynonymous	0.554983	ERR11026615,ERR11030167	2	24	0.517519,0.592448
186015	G	A	TGA	CACCTGGCCTGACTATGATCC	1	1	G	A	TGA	GAC	AAC	D	N	1	nonsynonymous	0.554541	ERR11026617,ERR11030169	2	24	0.535724,0.573358
158943	A	C	TAC	TACTTTTGTTACTAATATCAT	0	0	A	C	TAC	TTA	TTC	L	F	3	nonsynonymous	0.553968	ERR11030182	1	24	0.553968
37866	C	T	ACT	CCTACATGGACTCATTAAAAC	0	2	G	A	AGT	AGT	AAT	S	N	2	nonsynonymous	0.553858	ERR11030167	1	24	0.553858
164452	A	C	TAC	GACGATTACTACTAGTGGATG	0	0	A	C	TAC	ACT	CCT	T	P	1	nonsynonymous	0.553806	ERR11026630	1	24	0.553806
184637	T	C	ATC	AGAAATTCTATCTTTTAGCTG	0	0	T	C	ATC	TAT	TAC	Y	Y	3	synonymous	0.553792	ERR11026613	1	24	0.553792
154157	T	C	ATC	GTTAATAAAATCTATATTCCC	0	0	T	C	ATC	ATC	ACC	I	T	2	nonsynonymous	0.553776	ERR11026613	1	24	0.553776
4352	A	G	GAT	TTTAATACAGATGGATTAAAT	0	0	A	G	GAT	TCT	CCT	S	P	1	nonsynonymous	0.553419	ERR11026617	1	24	0.553419
6336	A	G	TAC	GATAAATTATACAATCTTCGC	0	0	A	G	TAC	NA	NA	NA	NA	NA	intergenic	0.553357	ERR11030168	1	24	0.553357
191409	T	C	CTC	GTGCAAGATCTCTTACTTTAC	0	0	T	C	CTC	CTC	CCC	L	P	2	nonsynonymous	0.552963	ERR11030169	1	24	0.552963
176590	T	C	ATC	CATACAACTATCTATGAACGC	0	0	T	C	ATC	ATC	ACC	I	T	2	nonsynonymous	0.552672	ERR11030169	1	24	0.552672
145114	T	G	ATG	TATCCCCGCATGTATACGTAC	0	0	T	G	ATG	ACA	ACC	T	T	3	synonymous	0.552427	ERR11026638	1	24	0.552427
184574	A	T	AAC	CGCCTGGTGAACCAGAATCCA	0	0	A	T	AAC	GAA	GAT	E	D	3	nonsynonymous	0.552397	ERR11026615	1	24	0.552397
158300	A	G	GAA	ATATTGGCAGAAGTATGCTAA	0	0	A	G	GAA	NA	NA	NA	NA	NA	intergenic	0.551734	ERR11030182	1	24	0.551734
4166	A	T	TAT	TTGAATTTATATCTAAGATAA	0	0	A	T	TAT	TAT	AAT	Y	N	1	nonsynonymous	0.551698	ERR11030187	1	24	0.551698
156542	A	G	GAT	CCAAGGTCAGATGTAGAGTTG	0	0	A	G	GAT	NA	NA	NA	NA	NA	intergenic	0.551157	ERR11026630	1	24	0.551157
108011	A	C	TAT	TAATAGACATATCTGCCATAG	0	0	A	C	TAT	GAT	GAG	D	E	3	nonsynonymous	0.550351	ERR11026635	1	24	0.550351
94504	A	C	AAA	CTTATTATCAAATCTAGCCAT	0	0	A	C	AAA	TTT	TGT	F	C	2	nonsynonymous	0.55	ERR11026631	1	24	0.55
191937	T	A	ATA	AAATTAGCTATACTTAATAAT	0	0	T	A	ATA	ATA	AAA	I	K	2	nonsynonymous	0.549973	ERR11026617	1	24	0.549973
191938	A	C	TAC	AATTAGCTATACTTAATAATA	0	0	A	C	TAC	ATA	ATC	I	I	3	synonymous	0.549973	ERR11026617	1	24	0.549973
135840	T	A	TTA	ACACCATTATTAAAAATAGTT	0	0	T	A	TTA	NA	NA	NA	NA	NA	intergenic	0.549412	ERR11026636	1	24	0.549412
124667	G	C	AGC	ACCTAGACCAGCTAACCGAAT	0	0	G	C	AGC	GCT	CCT	A	P	1	nonsynonymous	0.549385	ERR11026638,ERR11030169	2	24	0.51183,0.586939
186556	T	C	GTG	AAATCCTATGTGTTAGTAAAC	0	0	T	C	GTG	GTG	GCG	V	A	2	nonsynonymous	0.54905	ERR11026636	1	24	0.54905
159690	T	A	CTA	TACCGCCAACTACTGTAGGTG	0	0	T	A	CTA	ACT	ACA	T	T	3	synonymous	0.548859	ERR11026617	1	24	0.548859
185247	A	C	AAC	AGGAAGTGTAACTAGTAAAAA	0	0	A	C	AAC	ACT	CCT	T	P	1	nonsynonymous	0.548561	ERR11026617,ERR11030169	2	24	0.562573,0.534548
178108	T	C	GTC	ATTTGAGTTGTCTGATCATCA	0	0	T	C	GTC	NA	NA	NA	NA	NA	intergenic	0.548183	ERR11026613	1	24	0.548183
63740	G	A	AGA	CCCACATTCAGATTCCAACAA	1	1	C	T	TCT	TCT	TTT	S	F	2	nonsynonymous	0.548062	ERR11026637	1	24	0.548062
8920	A	T	TAA	ACATTTTTTTAATTGTCTATA	0	0	A	T	TAA	NA	NA	NA	NA	NA	intergenic	0.547925	ERR11026617	1	24	0.547925
139184	C	A	TCT	AACCCCATTTCTCTAGTAAGT	0	0	C	A	TCT	GAA	TAA	E	*	1	nonsense	0.54781	ERR11026617	1	24	0.54781
85297	A	G	GAG	TTAATATTAGAGTTAGGTAAT	0	0	A	G	GAG	TCT	CCT	S	P	1	nonsynonymous	0.54739	ERR11026613	1	24	0.54739
194183	T	C	ATC	AACAGTGTCATCTATCGATGG	0	0	T	C	ATC	CAT	CAC	H	H	3	synonymous	0.547324	ERR11026617	1	24	0.547324
166432	T	C	TTC	GGACTACGATTCATGGAAATG	0	0	T	C	TTC	TTC	TCC	F	S	2	nonsynonymous	0.546949	ERR11026615,ERR11030167	2	24	0.512775,0.581124
12511	A	G	CAC	CACATTTAACACTCAAGTCAA	0	0	A	G	CAC	AGT	AGC	S	S	3	synonymous	0.546528	ERR11026636	1	24	0.546528
6156	T	G	ATG	ACCGACTCCATGGTGCGAATC	0	0	T	G	ATG	ATG	CTG	M	L	1	nonsynonymous	0.546477	ERR11026630,ERR11030182	2	24	0.568382,0.524573
122446	T	C	ATC	CGTATTTACATCTAGTTCTTT	0	0	T	C	ATC	AGA	AGG	R	R	3	synonymous	0.546434	ERR11026613	1	24	0.546434
38705	G	T	CGT	CTCCCTGTTCGTGGGAACGCT	0	0	G	T	CGT	CAC	CAA	H	Q	3	nonsynonymous	0.546407	ERR11026638	1	24	0.546407
121572	C	T	ACT	AGCATTCCGACTGTGATAATA	0	2	G	A	AGT	GTC	ATC	V	I	1	nonsynonymous	0.546278	ERR11026631	1	24	0.546278
156462	A	T	CAT	AACGGGTGTCATGTGACGAGG	0	0	A	T	CAT	NA	NA	NA	NA	NA	intergenic	0.546254	ERR11026631	1	24	0.546254
158301	A	G	AAG	TATTGGCAGAAGTATGCTAAA	0	0	A	G	AAG	NA	NA	NA	NA	NA	intergenic	0.546063	ERR11026635,ERR11030187	2	24	0.565078,0.527048
103735	C	T	CCG	CCCTCGCCTCCGCTAGAAGAG	0	2	G	A	CGG	GGA	AGA	G	R	1	nonsynonymous	0.545976	ERR11026635	1	24	0.545976
13415	A	T	TAA	TCTAAGTTCTAACGGTAGTGT	0	0	A	T	TAA	TTA	TAA	L	*	2	nonsense	0.545737	ERR11026638	1	24	0.545737
121551	T	A	ATA	TTTCCCCACATAGAATAAATT	0	0	T	A	ATA	ATG	TTG	M	L	1	nonsynonymous	0.545687	ERR11026638	1	24	0.545687
97811	T	C	TTC	AGACCGTGTTTCTCCAATAAA	0	0	T	C	TTC	TTC	TCC	F	S	2	nonsynonymous	0.545636	ERR11026613	1	24	0.545636
88455	T	C	ATC	CTTCCTTCAATCTAATTTGAT	0	0	T	C	ATC	AGA	AGG	R	R	3	synonymous	0.545635	ERR11030169	1	24	0.545635
192276	A	T	GAG	CTAATAGATGAGATAATAAAC	0	0	A	T	GAG	GAG	GTG	E	V	2	nonsynonymous	0.545455	ERR11026631	1	24	0.545455
98207	T	C	CTC	ATGACGGACCTCTCCAAAAAG	0	0	T	C	CTC	CTC	CCC	L	P	2	nonsynonymous	0.545171	ERR11026613,ERR11026630,ERR11030182	3	24	0.503725,0.595235,0.536553
192677	C	T	ACG	TTATGGACGACGGTGATAATG	0	2	C	T	ACG	GAC	GAT	D	D	3	synonymous	0.544928	ERR11026631	1	24	0.544928
122289	A	T	AAC	GACGCACCCAACCATGTAGGC	0	0	A	T	AAC	TTG	ATG	L	M	1	nonsynonymous	0.544632	ERR11030167	1	24	0.544632
183572	T	A	ATC	CTCCTATAGATCAACCAGATA	0	0	T	A	ATC	GAT	GAA	D	E	3	nonsynonymous	0.544605	ERR11026638	1	24	0.544605
181279	A	C	TAT	CTATTGCGCTATTGTGCTTAA	0	0	A	C	TAT	NA	NA	NA	NA	NA	intergenic	0.543853	ERR11026612	1	24	0.543853
134280	T	C	CTA	AGCGTGTCCCTATCTTGTTGA	0	0	T	C	CTA	NA	NA	NA	NA	NA	intergenic	0.543778	ERR11026613	1	24	0.543778
133177	T	C	ATC	TCTTTCTCAATCTTTCTCAAC	0	0	T	C	ATC	NA	NA	NA	NA	NA	intergenic	0.543235	ERR11026612,ERR11030183	2	24	0.504509,0.581961
156463	T	G	ATG	ACGGGTGTCATGTGACGAGGG	0	0	T	G	ATG	NA	NA	NA	NA	NA	intergenic	0.54321	ERR11026638	1	24	0.54321
30266	A	G	CAG	GCTAGCATACAGTCTGGGGCT	0	0	A	G	CAG	CTG	CCG	L	P	2	nonsynonymous	0.542764	ERR11026616,ERR11030168	2	24	0.557481,0.528047
196466	T	A	ATA	CCGGGCACTATATTCCGGTTT	0	0	T	A	ATA	NA	NA	NA	NA	NA	intergenic	0.54233	ERR11026637,ERR11030189	2	24	0.566124,0.518536
87943	C	T	ACT	GTCCGCACTACTGTTAAGAAT	0	2	G	A	AGT	AGT	AAT	S	N	2	nonsynonymous	0.542066	ERR11030164	1	24	0.542066
113907	T	G	GTT	TAACTTATAGTTGGGTGGGAA	0	0	T	G	GTT	AAC	ACC	N	T	2	nonsynonymous	0.542	ERR11026617,ERR11030169	2	24	0.58285,0.50115
97948	T	C	TTC	TTCTCAACCTTCTGGTAGAGA	0	0	T	C	TTC	TCT	CCT	S	P	1	nonsynonymous	0.541925	ERR11026617,ERR11030169	2	24	0.504922,0.578927
183538	G	C	AGA	CTTCCCCCTAGACCAGTAGGT	0	0	G	C	AGA	AGA	ACA	R	T	2	nonsynonymous	0.541801	ERR11026625,ERR11030177	2	24	0.538479,0.545122
183888	T	A	ATC	ACAGACTAGATCAACTACGTT	0	0	T	A	ATC	TCA	ACA	S	T	1	nonsynonymous	0.541354	ERR11026638,ERR11030190	2	24	0.576641,0.506067
158623	A	C	AAT	CCTAGAATTAATCCTGCTCTA	0	0	A	C	AAT	NA	NA	NA	NA	NA	intergenic	0.54101	ERR11030182	1	24	0.54101
194126	A	C	TAC	TCGAAGCCATACATTCAGACA	0	0	A	C	TAC	ATA	ATC	I	I	3	synonymous	0.540919	ERR11026615,ERR11030167	2	24	0.513278,0.56856
8181	T	C	ATA	TGAAAATGAATACAGTGGGTG	0	0	T	C	ATA	NA	NA	NA	NA	NA	intergenic	0.540659	ERR11026636	1	24	0.540659
195018	A	C	TAT	ATTAACCTGTATCCAGTCAAC	0	0	A	C	TAT	TAT	TCT	Y	S	2	nonsynonymous	0.54045	ERR11026625,ERR11030177	2	24	0.56684,0.51406
103806	G	A	CGC	CTCAGCCACCGCCTTGATTCT	0	2	C	T	GCG	GCG	GTG	A	V	2	nonsynonymous	0.540436	ERR11026617	1	24	0.540436
114811	T	C	GTC	ATGAAGCTAGTCTCGATATCC	0	0	T	C	GTC	ACT	GCT	T	A	1	nonsynonymous	0.540278	ERR11026613	1	24	0.540278
101590	A	C	CAC	GAAACCCTCCACTTATATATC	0	0	A	C	CAC	AGT	AGG	S	R	3	nonsynonymous	0.540247	ERR11026630,ERR11030165,ERR11030182	3	24	0.562995,0.509165,0.54858
159688	A	C	AAC	AGTACCGCCAACTACTGTAGG	0	0	A	C	AAC	ACT	CCT	T	P	1	nonsynonymous	0.540139	ERR11026613	1	24	0.540139
41180	C	G	TCA	CAATACTCCTCATTACGTTTC	0	0	C	G	TCA	ATG	ATC	M	I	3	nonsynonymous	0.540087	ERR11026630,ERR11030182	2	24	0.55615,0.524024
123494	T	G	ATG	AACAAAATAATGTAAGAAATA	0	0	T	G	ATG	ATT	CTT	I	L	1	nonsynonymous	0.539886	ERR11026638	1	24	0.539886
191054	A	C	CAT	GATTCGCACCATGGAGTCGGT	0	0	A	C	CAT	ATG	CTG	M	L	1	nonsynonymous	0.539786	ERR11026630,ERR11030182	2	24	0.521081,0.558492
99054	T	C	TTC	TTCAGACACTTCTTAACGAAC	0	0	T	C	TTC	CTT	CTC	L	L	3	synonymous	0.538802	ERR11026613	1	24	0.538802
2954	A	G	GAT	GATAGTCTAGATTGACTATCG	0	0	A	G	GAT	TCT	CCT	S	P	1	nonsynonymous	0.538597	ERR11030169	1	24	0.538597
52482	A	G	TAG	ATGGAATCATAGATGGCCTTT	0	0	A	G	TAG	TAT	CAT	Y	H	1	nonsynonymous	0.537641	ERR11026615,ERR11030167	2	24	0.540232,0.53505
26276	C	G	GCT	TAATCAATAGCTTAACGGATA	0	0	C	G	GCT	AAG	AAC	K	N	3	nonsynonymous	0.537634	ERR11030169	1	24	0.537634
183760	T	A	ATA	GTTCCTGTAATAGGTAATAAA	0	0	T	A	ATA	ATA	AAA	I	K	2	nonsynonymous	0.537505	ERR11026638	1	24	0.537505
89565	T	A	GTT	GAGGGTTGTGTTAATTGAAAG	0	0	T	A	GTT	NA	NA	NA	NA	NA	intergenic	0.537354	ERR11026631,ERR11030183	2	24	0.543538,0.531171
183563	T	A	CTC	TACTACCTCCTCCTATAGATC	0	0	T	A	CTC	CCT	CCA	P	P	3	synonymous	0.537187	ERR11026617,ERR11030169	2	24	0.54709,0.527284
89179	T	C	TTC	ACTAATCTCTTCTTTAACAGT	0	0	T	C	TTC	GAA	GGA	E	G	2	nonsynonymous	0.537149	ERR11026638	1	24	0.537149
195460	C	T	GCG	CCGCTAGTTGCGATATACATA	0	2	C	T	GCG	TGC	TGT	C	C	3	synonymous	0.537037	ERR11030183	1	24	0.537037
181276	G	A	CGC	GCGCTATTGCGCTATTGTGCT	0	2	G	A	CGC	NA	NA	NA	NA	NA	intergenic	0.536864	ERR11026612	1	24	0.536864
4299	A	T	TAT	GTCCTTTTTTATCCTTGCTAT	0	0	A	T	TAT	GAT	GAA	D	E	3	nonsynonymous	0.536199	ERR11026625	1	24	0.536199
5706	T	G	TTC	AAATAGGCATTCAAGCATTCT	0	0	T	G	TTC	AAT	CAT	N	H	1	nonsynonymous	0.536063	ERR11030169	1	24	0.536063
168263	T	C	CTC	TCTGTTCCCCTCTATCATCTA	0	0	T	C	CTC	TCT	CCT	S	P	1	nonsynonymous	0.535456	ERR11026630	1	24	0.535456
181258	A	C	AAC	AAAAAACATAACTATTAAGCG	0	0	A	C	AAC	NA	NA	NA	NA	NA	intergenic	0.535359	ERR11026617,ERR11030169	2	24	0.522575,0.548143
32886	C	T	ACC	TTTGTATGTACCAGAATCTTC	0	2	G	A	GGT	GGT	GAT	G	D	2	nonsynonymous	0.535337	ERR11026631	1	24	0.535337
193628	T	A	CTC	ATACAATGACTCCTCTTCATA	0	0	T	A	CTC	ACT	ACA	T	T	3	synonymous	0.535255	ERR11026617	1	24	0.535255
6834	T	C	ATA	AAATGTATCATATATAATAGT	0	0	T	C	ATA	NA	NA	NA	NA	NA	intergenic	0.535197	ERR11026631	1	24	0.535197
615	A	C	AAC	TTTTTGTAAAACTTTTTTATG	0	0	A	C	AAC	NA	NA	NA	NA	NA	intergenic	0.535091	ERR11026615,ERR11030167	2	24	0.518509,0.551672
5141	A	T	CAA	AATGTACTCCAATTCTTGTTT	0	0	A	T	CAA	TTG	TAG	L	*	2	nonsense	0.535035	ERR11030182	1	24	0.535035
193556	C	A	GCT	ATGGAAGTCGCTCTCTCAATA	0	0	C	A	GCT	CGC	CGA	R	R	3	synonymous	0.534973	ERR11026617,ERR11030169	2	24	0.518122,0.551825
193557	T	C	CTC	TGGAAGTCGCTCTCTCAATAT	0	0	T	C	CTC	TCT	CCT	S	P	1	nonsynonymous	0.534973	ERR11026617,ERR11030169	2	24	0.518122,0.551825
3370	T	G	GTA	CGACATCTTGTAGAACAACGA	0	0	T	G	GTA	TAC	TCC	Y	S	2	nonsynonymous	0.534722	ERR11030169	1	24	0.534722
12098	C	G	TCG	CATAATTCCTCGAGTGCAACA	0	0	C	G	TCG	CGA	CCA	R	P	2	nonsynonymous	0.534605	ERR11026630	1	24	0.534605
68783	T	C	GTT	CTGCCTGAAGTTTATTGGTCG	0	0	T	C	GTT	AAA	AAG	K	K	3	synonymous	0.534594	ERR11026616,ERR11030168	2	24	0.507965,0.561224
3720	T	G	GTA	CTTCCTTTTGTAATTTCCCGT	0	0	T	G	GTA	TTA	TTC	L	F	3	nonsynonymous	0.53449	ERR11026637	1	24	0.53449
154926	T	C	CTC	GCGGCACCTCTCTTAAGAAGT	0	0	T	C	CTC	CTC	CCC	L	P	2	nonsynonymous	0.534432	ERR11026613,ERR11030165	2	24	0.568735,0.500129
138925	T	C	ATC	TACCTCCACATCTAAAAATGT	0	0	T	C	ATC	GAT	GGT	D	G	2	nonsynonymous	0.533273	ERR11030165	1	24	0.533273
126761	G	A	AGA	TCCAAGGTTAGAGAACATACA	1	1	G	A	AGA	AGA	AAA	R	K	2	nonsynonymous	0.532898	ERR11026638	1	24	0.532898
44758	C	G	TCG	GTATCGATATCGATCTCGTCT	0	0	C	G	TCG	GAT	CAT	D	H	1	nonsynonymous	0.532635	ERR11026615,ERR11030167	2	24	0.525793,0.539476
164158	C	T	ACG	TGTTAATGCACGTAATAGATT	0	2	C	T	ACG	CGT	TGT	R	C	1	nonsynonymous	0.532629	ERR11026615	1	24	0.532629
30265	C	G	ACA	CGCTAGCATACAGTCTGGGGC	0	0	C	G	ACA	CTG	CTC	L	L	3	synonymous	0.532459	ERR11030187	1	24	0.532459
12319	A	G	GAT	CTGAATACAGATGAGCGATGA	0	0	A	G	GAT	CAT	CAC	H	H	3	synonymous	0.532431	ERR11030169	1	24	0.532431
8182	A	G	TAC	GAAAATGAATACAGTGGGTGG	0	0	A	G	TAC	NA	NA	NA	NA	NA	intergenic	0.532424	ERR11026636	1	24	0.532424
147172	T	A	ATT	AAACCTCTTATTGGTCAGAAA	0	0	T	A	ATT	ATT	AAT	I	N	2	nonsynonymous	0.53224	ERR11026613	1	24	0.53224
186321	A	C	TAA	TCAAGCAGATAAGGAAAAGAT	0	0	A	C	TAA	AAG	CAG	K	Q	1	nonsynonymous	0.532067	ERR11026630	1	24	0.532067
25768	C	G	TCG	ATGCAAGCATCGTGTTAACGG	0	0	C	G	TCG	NA	NA	NA	NA	NA	intergenic	0.531876	ERR11030169	1	24	0.531876
3890	T	A	GTA	CTATGTTTGGTATACTGTTGA	0	0	T	A	GTA	ACC	TCC	T	S	1	nonsynonymous	0.531698	ERR11030189	1	24	0.531698
38136	T	G	GTT	CCATCCACAGTTATTGGGCCA	0	0	T	G	GTT	AAC	ACC	N	T	2	nonsynonymous	0.531643	ERR11026617,ERR11030169	2	24	0.512407,0.550878
3235	A	T	CAT	TATATTTTTCATAAATACACT	0	0	A	T	CAT	ATG	AAG	M	K	2	nonsynonymous	0.531382	ERR11026638	1	24	0.531382
157893	T	C	TTC	AATATAGCATTCTTGGATAAA	0	0	T	C	TTC	NA	NA	NA	NA	NA	intergenic	0.531373	ERR11026613	1	24	0.531373
178153	T	C	ATC	ACATTAGCAATCTTTTAGATG	0	0	T	C	ATC	NA	NA	NA	NA	NA	intergenic	0.531228	ERR11026613	1	24	0.531228
181511	T	C	ATC	CGTACAAGTATCTACAAGTAG	0	0	T	C	ATC	TAT	TAC	Y	Y	3	synonymous	0.531218	ERR11026617,ERR11030169	2	24	0.557318,0.505118
167019	C	G	TCA	GTCTACTATTCAACGCAGAGG	0	0	C	G	TCA	CAA	GAA	Q	E	1	nonsynonymous	0.531171	ERR11026636	1	24	0.531171
140766	A	C	TAC	CTTCCTGACTACTAACGAAAT	0	0	A	C	TAC	AGT	AGG	S	R	3	nonsynonymous	0.531127	ERR11026630,ERR11030182	2	24	0.545979,0.516276
141077	C	T	TCG	GAAGGCATATCGTGATATAAA	1	1	C	T	TCG	NA	NA	NA	NA	NA	intergenic	0.531026	ERR11026631,ERR11030183	2	24	0.537209,0.524843
193301	C	A	ACA	CGCCGTTACACACTTACCTTC	0	0	C	A	ACA	CAC	CAA	H	Q	3	nonsynonymous	0.530961	ERR11026617,ERR11030169	2	24	0.506618,0.555304
69669	A	G	GAT	AGTTAGATAGATGCGCGGCGA	0	0	A	G	GAT	CAT	CAC	H	H	3	synonymous	0.529462	ERR11026617,ERR11030169	2	24	0.522726,0.536198
36399	T	C	ATG	TCTGATAGAATGCGAGCAGCG	0	0	T	C	ATG	ATT	GTT	I	V	1	nonsynonymous	0.529266	ERR11030188	1	24	0.529266
138000	A	G	CAG	AGAAAAATTCAGTTGCTGGAA	0	0	A	G	CAG	ACT	ACC	T	T	3	synonymous	0.529199	ERR11026638	1	24	0.529199
85928	A	G	AAG	AGGCGGCAAAAGTCGATCCAT	0	0	A	G	AAG	AAA	AAG	K	K	3	synonymous	0.529102	ERR11026638	1	24	0.529102
5576	A	T	AAG	TTCATCTACAAGGAATCCCCT	0	0	A	T	AAG	CTT	CAT	L	H	2	nonsynonymous	0.528648	ERR11026615,ERR11030167	2	24	0.532546,0.524751
159581	T	C	GTC	ACAGACACTGTCTCATACACT	0	0	T	C	GTC	GTC	GCC	V	A	2	nonsynonymous	0.52851	ERR11026613	1	24	0.52851
118141	G	A	AGC	TCAGCCATGAGCCTGAGTAGT	0	2	C	T	GCT	CTC	TTC	L	F	1	nonsynonymous	0.528471	ERR11030169	1	24	0.528471
196873	A	T	CAC	TGTAGGGGACACTGCTCACGT	0	0	A	T	CAC	NA	NA	NA	NA	NA	intergenic	0.527897	ERR11026612,ERR11030164	2	24	0.525449,0.530345
138252	T	A	TTC	CAAAACCGTTTCCTGGATAAA	0	0	T	A	TTC	GGA	GGT	G	G	3	synonymous	0.527794	ERR11026617,ERR11030169	2	24	0.535034,0.520553
88321	T	C	ATC	GTCAGCGGCATCTAAATTAAA	0	0	T	C	ATC	GAT	GGT	D	G	2	nonsynonymous	0.527715	ERR11026617	1	24	0.527715
131018	T	C	CTC	ACAAGCTATCTCTTGTCTGAG	0	0	T	C	CTC	TCT	CCT	S	P	1	nonsynonymous	0.527308	ERR11026617,ERR11030169	2	24	0.527863,0.526754
132293	T	C	ATC	CACGCACGTATCTAAAGTATT	0	0	T	C	ATC	TCT	CCT	S	P	1	nonsynonymous	0.527214	ERR11026617,ERR11030169	2	24	0.538426,0.516002
141058	G	A	GGA	TAGTAGGGAGGAGAACAACGA	1	1	C	T	TCC	TCC	TTC	S	F	2	nonsynonymous	0.526875	ERR11026638	1	24	0.526875
160857	G	A	GGT	AAGCACGTAGGTCTTATCACA	0	2	G	A	GGT	GGT	GAT	G	D	2	nonsynonymous	0.526868	ERR11030169	1	24	0.526868
160858	T	C	GTC	AGCACGTAGGTCTTATCACAT	0	0	T	C	GTC	GGT	GGC	G	G	3	synonymous	0.526573	ERR11026613,ERR11030165,ERR11030169	3	24	0.563863,0.507442,0.508414
165357	C	G	TCT	TGCACAGTTTCTGATTATGTC	0	0	C	G	TCT	TCT	TGT	S	C	2	nonsynonymous	0.526289	ERR11026631,ERR11030183	2	24	0.536429,0.516149
183422	A	C	CAA	TACAGAGTCCAAATCCTCCTC	0	0	A	C	CAA	CCA	CCC	P	P	3	synonymous	0.525698	ERR11030165	1	24	0.525698
122533	T	A	GTC	ATACCCTAGGTCCTAAATATT	0	0	T	A	GTC	GGA	GGT	G	G	3	synonymous	0.525685	ERR11030169	1	24	0.525685
157999	T	C	TTC	ATAAAAAAATTCATGGGAAAT	0	0	T	C	TTC	NA	NA	NA	NA	NA	intergenic	0.525098	ERR11030167	1	24	0.525098
196433	A	C	CAC	CGATTCAGACACCGCACCACG	0	0	A	C	CAC	NA	NA	NA	NA	NA	intergenic	0.524767	ERR11030165	1	24	0.524767
3896	G	C	TGT	TTGGTATACTGTTGAAGGTAA	0	0	G	C	TGT	CAG	GAG	Q	E	1	nonsynonymous	0.524521	ERR11026630,ERR11030182	2	24	0.537817,0.511225
127745	A	C	CAT	TAGAAATTACATAAAAAAAAT	0	0	A	C	CAT	ATA	CTA	I	L	1	nonsynonymous	0.524389	ERR11026613	1	24	0.524389
109625	T	G	TTG	AAAACATCATTGCTCCATTAA	0	0	T	G	TTG	GCA	GCC	A	A	3	synonymous	0.524338	ERR11026613	1	24	0.524338
158219	T	A	TTG	ATACATTTATTGTATAGGCGG	0	0	T	A	TTG	NA	NA	NA	NA	NA	intergenic	0.524031	ERR11026638	1	24	0.524031
177209	A	C	CAC	GACGTACACCACTTCATTGCG	0	0	A	C	CAC	CCA	CCC	P	P	3	synonymous	0.523775	ERR11026630	1	24	0.523775
111874	C	A	CCC	TTCTGCCAGCCCCTGTGAGAA	0	0	C	A	CCC	GGG	GTG	G	V	2	nonsynonymous	0.523699	ERR11026617,ERR11030169	2	24	0.537001,0.510398
185931	G	C	TGC	TAAACCACGTGCTTGTTTTCA	0	0	G	C	TGC	GCT	CCT	A	P	1	nonsynonymous	0.523289	ERR11026613	1	24	0.523289
4943	A	G	TAG	CTCATCTATTAGAGCACGTCT	0	0	A	G	TAG	CTA	CCA	L	P	2	nonsynonymous	0.523113	ERR11026617	1	24	0.523113
26253	C	G	TCG	AAACGAAGATCGTTGCCAGCA	0	0	C	G	TCG	CGA	CCA	R	P	2	nonsynonymous	0.523029	ERR11026613	1	24	0.523029
193854	T	A	GTT	GATGTCGGAGTTCTCTCCCTA	0	0	T	A	GTT	TTC	ATC	F	I	1	nonsynonymous	0.522849	ERR11026617,ERR11030169	2	24	0.530547,0.515152
151351	T	A	ATC	CTCCATCTTATCCTTGGACAA	0	0	T	A	ATC	NA	NA	NA	NA	NA	intergenic	0.522684	ERR11026617,ERR11030169	2	24	0.517951,0.527417
184900	A	C	GAA	TTCTGGTCCGAACCTATGATA	0	0	A	C	GAA	GAA	GCA	E	A	2	nonsynonymous	0.522447	ERR11026613	1	24	0.522447
185156	C	T	ACT	GCACACATAACTATGATAAAC	0	2	C	T	ACT	AAC	AAT	N	N	3	synonymous	0.522177	ERR11026631	1	24	0.522177
134369	T	A	CTC	ATCAAGATCCTCCTTGTATTT	0	0	T	A	CTC	NA	NA	NA	NA	NA	intergenic	0.521593	ERR11026613	1	24	0.521593
26372	A	T	GAA	AAATAATAGGAATAAAGTTCA	0	0	A	T	GAA	ATT	ATA	I	I	3	synonymous	0.521294	ERR11026617	1	24	0.521294
6593	C	G	ACT	TTTTTTAAGACTTAAACTAGT	0	0	C	G	ACT	NA	NA	NA	NA	NA	intergenic	0.520896	ERR11026612	1	24	0.520896
82338	T	C	ATC	TATCAAAATATCTCCCGGAAT	0	0	T	C	ATC	TCT	CCT	S	P	1	nonsynonymous	0.52089	ERR11026617	1	24	0.52089
3084	T	G	GTA	TGTCTGAATGTATGGCTTCGA	0	0	T	G	GTA	ATA	ATC	I	I	3	synonymous	0.520819	ERR11026615	1	24	0.520819
190367	A	C	TAC	CTTAAGTAATACATATATTTA	0	0	A	C	TAC	NA	NA	NA	NA	NA	intergenic	0.520785	ERR11030167	1	24	0.520785
150841	T	C	TTC	CAGTTGCCGTTCTGGAACATT	0	0	T	C	TTC	NA	NA	NA	NA	NA	intergenic	0.52045	ERR11026613	1	24	0.52045
181716	T	C	TTC	ATATGAACCTTCTATATATAA	0	0	T	C	TTC	TCT	CCT	S	P	1	nonsynonymous	0.520112	ERR11030165	1	24	0.520112
184109	T	A	ATC	GGCCAGTAGATCCTGTTATTA	0	0	T	A	ATC	GAT	GAA	D	E	3	nonsynonymous	0.51908	ERR11030169	1	24	0.51908
14063	A	T	TAT	TATTTTGTTTATATCATCGAT	0	0	A	T	TAT	ATA	AAA	I	K	2	nonsynonymous	0.519063	ERR11026638	1	24	0.519063
103388	T	C	CTC	GATCGATGGCTCTTGAAACCA	0	0	T	C	CTC	AGA	AGG	R	R	3	synonymous	0.518933	ERR11026613	1	24	0.518933
146577	T	G	TTT	AATCCTCCGTTTGATACAGAT	0	0	T	G	TTT	AAC	CAC	N	H	1	nonsynonymous	0.518833	ERR11026631,ERR11030183	2	24	0.517384,0.520282
156479	C	T	TCT	GAGGGAGAATCTTGATAAGAG	1	1	C	T	TCT	NA	NA	NA	NA	NA	intergenic	0.518799	ERR11026631	1	24	0.518799
187157	A	C	GAA	ATACTTTCCGAATAAGTCTTC	0	0	A	C	GAA	NA	NA	NA	NA	NA	intergenic	0.518598	ERR11030168	1	24	0.518598
191396	T	C	TTC	GAATTGTAATTCTGTGCAAGA	0	0	T	C	TTC	TCT	CCT	S	P	1	nonsynonymous	0.518519	ERR11026617	1	24	0.518519
115658	C	A	CCA	GCCCCTTACCCACCTGTAATA	0	0	C	A	CCA	GTG	GTT	V	V	3	synonymous	0.51849	ERR11026617,ERR11030169	2	24	0.518368,0.518612
193735	A	C	GAC	ACAGTATTCGACTTGGTGTTT	0	0	A	C	GAC	GAC	GCC	D	A	2	nonsynonymous	0.518488	ERR11026617	1	24	0.518488
182951	G	C	CGC	CTTATGCTTCGCTCAATCTGC	0	0	G	C	CGC	TCG	TCC	S	S	3	synonymous	0.518439	ERR11026613	1	24	0.518439
182798	A	G	GAG	TAATGCCTAGAGTACCTATTA	0	0	A	G	GAG	AGA	AGG	R	R	3	synonymous	0.518303	ERR11026638	1	24	0.518303
41515	G	A	CGA	ATCTTATTACGATTGTATGCG	1	1	C	T	TCG	CGT	TGT	R	C	1	nonsynonymous	0.518274	ERR11026631	1	24	0.518274
87213	A	C	CAC	CAAACACGTCACTGTCTGGTA	0	0	A	C	CAC	AGT	AGG	S	R	3	nonsynonymous	0.518179	ERR11030182	1	24	0.518179
173559	T	C	ATC	GCAAATAAAATCTATATGACC	0	0	T	C	ATC	NA	NA	NA	NA	NA	intergenic	0.518109	ERR11026630	1	24	0.518109
108185	T	A	ATC	AAACCTCTCATCTACAAAAAC	0	0	T	A	ATC	GAT	GTT	D	V	2	nonsynonymous	0.518008	ERR11026638	1	24	0.518008
6177	A	G	TAT	GCACTGTCTTATTCGCCATTG	0	0	A	G	TAT	NA	NA	NA	NA	NA	intergenic	0.517957	ERR11026617	1	24	0.517957
187968	G	C	CGA	TCAGATTATCGATGTGATAAA	0	0	G	C	CGA	NA	NA	NA	NA	NA	intergenic	0.517911	ERR11026615	1	24	0.517911
134813	T	C	GTC	TTCTTCCAAGTCTGTTTTAAA	0	0	T	C	GTC	NA	NA	NA	NA	NA	intergenic	0.517617	ERR11026613	1	24	0.517617
104125	T	A	ATC	AGGGTTGCTATCTCTTGTGCG	0	0	T	A	ATC	ATA	TTA	I	L	1	nonsynonymous	0.517612	ERR11026612,ERR11030164	2	24	0.523079,0.512145
159308	A	G	GAT	GTAAATACAGATAGTGAATCG	0	0	A	G	GAT	GAT	GGT	D	G	2	nonsynonymous	0.517391	ERR11026636	1	24	0.517391
11535	T	G	TTG	CTAACAGCCTTGTGAAGAAGT	0	0	T	G	TTG	AAG	CAG	K	Q	1	nonsynonymous	0.51739	ERR11026617	1	24	0.51739
158983	T	C	ATC	TCCTCAGACATCTAAAAAAAT	0	0	T	C	ATC	TCT	CCT	S	P	1	nonsynonymous	0.517357	ERR11026617	1	24	0.517357
68788	T	G	TTG	TGAAGTTTATTGGTCGGATAA	0	0	T	G	TTG	AAT	CAT	N	H	1	nonsynonymous	0.516918	ERR11030168	1	24	0.516918
178556	A	C	CAC	CGTACCCAACACTGATTATAC	0	0	A	C	CAC	NA	NA	NA	NA	NA	intergenic	0.51685	ERR11026613,ERR11030165	2	24	0.533658,0.500042
35576	C	T	TCT	TTTTTTTCATCTCCCTTTAGA	1	1	G	A	AGA	GAT	AAT	D	N	1	nonsynonymous	0.516785	ERR11030169	1	24	0.516785
186482	T	A	ATT	AAAAGTACTATTCTATTGATA	0	0	T	A	ATT	TAT	TAA	Y	*	3	nonsense	0.516678	ERR11026617,ERR11030169	2	24	0.529793,0.503562
153947	T	A	CTA	TTAGTAGTACTAGGTGCCTAC	0	0	T	A	CTA	CTA	CAA	L	Q	2	nonsynonymous	0.516424	ERR11026613	1	24	0.516424
138270	T	C	ATC	AAACCACACATCTCCACTTTT	0	0	T	C	ATC	AGA	AGG	R	R	3	synonymous	0.516203	ERR11030169	1	24	0.516203
4815	A	C	CAT	CTATTAACTCATTTCAAGAAA	0	0	A	C	CAT	NA	NA	NA	NA	NA	intergenic	0.516129	ERR11026630	1	24	0.516129
117574	T	C	CTC	ATATCTCCACTCTCGATAAAT	0	0	T	C	CTC	AGT	GGT	S	G	1	nonsynonymous	0.516049	ERR11026613	1	24	0.516049
146575	G	T	CGT	TTAATCCTCCGTTTGATACAG	0	0	G	T	CGT	AAC	AAA	N	K	3	nonsynonymous	0.516017	ERR11030183	1	24	0.516017
135487	T	A	ATG	CAGCACCATATGCTACGTTGA	0	0	T	A	ATG	NA	NA	NA	NA	NA	intergenic	0.515995	ERR11026616,ERR11030168	2	24	0.523056,0.508934
109521	G	T	TGG	CATGATTTCTGGTGATACGTC	0	0	G	T	TGG	CCA	CAA	P	Q	2	nonsynonymous	0.515942	ERR11026631	1	24	0.515942
124102	T	A	CTC	TTTACTCCTCTCCTTGTGTAA	0	0	T	A	CTC	TCT	TCA	S	S	3	synonymous	0.515035	ERR11026613	1	24	0.515035
187458	T	C	TTC	ACCTCAGGTTTCTTTACAAAC	0	0	T	C	TTC	NA	NA	NA	NA	NA	intergenic	0.514579	ERR11026613,ERR11030165	2	24	0.509785,0.519372
114174	T	C	ATC	CCGTTTATTATCTTGTTCCAT	0	0	T	C	ATC	GAT	GGT	D	G	2	nonsynonymous	0.514493	ERR11030169	1	24	0.514493
8182	A	T	TAC	GAAAATGAATACAGTGGGTGG	0	0	A	T	TAC	NA	NA	NA	NA	NA	intergenic	0.513875	ERR11026637	1	24	0.513875
114435	G	A	AGG	TTTCCCCAAAGGATCAATGCA	0	2	C	T	CCT	CCT	CTT	P	L	2	nonsynonymous	0.513675	ERR11026638	1	24	0.513675
183963	A	C	AAC	GAGTCTATCAACTATAGGTTC	0	0	A	C	AAC	ACT	CCT	T	P	1	nonsynonymous	0.513625	ERR11026617	1	24	0.513625
216	A	T	GAT	AGAGAAAGAGATGGTTAGTCA	0	0	A	T	GAT	NA	NA	NA	NA	NA	intergenic	0.513614	ERR11026612,ERR11030164	2	24	0.522473,0.504755
193320	A	T	TAC	TCAACAGTATACCAAACATAG	0	0	A	T	TAC	ACC	TCC	T	S	1	nonsynonymous	0.513413	ERR11030189	1	24	0.513413
186483	T	C	TTC	AAAGTACTATTCTATTGATAA	0	0	T	C	TTC	TCT	CCT	S	P	1	nonsynonymous	0.513405	ERR11026617,ERR11030169	2	24	0.523248,0.503562
158902	A	C	CAC	AAAATAAATCACTTTTTATAC	0	0	A	C	CAC	NA	NA	NA	NA	NA	intergenic	0.512802	ERR11030182	1	24	0.512802
131017	C	A	TCT	AACAAGCTATCTCTTGTCTGA	0	0	C	A	TCT	ATC	ATA	I	I	3	synonymous	0.51268	ERR11026617,ERR11030169	2	24	0.517873,0.507488
158634	T	A	ATG	TCCTGCTCTATGGTCAGTGTA	0	0	T	A	ATG	NA	NA	NA	NA	NA	intergenic	0.512422	ERR11026638	1	24	0.512422
193426	A	C	GAT	ATAAAGAACGATTGTGCAACA	0	0	A	C	GAT	GAT	GCT	D	A	2	nonsynonymous	0.511396	ERR11030164	1	24	0.511396
157728	A	C	CAC	ATTTCACCCCACTGATTCTCA	0	0	A	C	CAC	NA	NA	NA	NA	NA	intergenic	0.511369	ERR11030182	1	24	0.511369
124472	A	G	AAG	AAAGACTCAAAGTCCGGATGT	0	0	A	G	AAG	AGT	GGT	S	G	1	nonsynonymous	0.511321	ERR11026638	1	24	0.511321
123622	A	C	TAC	CATTTGAGTTACTAAGCAATA	0	0	A	C	TAC	GTA	GGA	V	G	2	nonsynonymous	0.511111	ERR11026613	1	24	0.511111
129864	A	C	AAC	ATGCTGCATAACTTTTTACCT	0	0	A	C	AAC	AAC	ACC	N	T	2	nonsynonymous	0.510589	ERR11026630	1	24	0.510589
8921	A	T	AAT	CATTTTTTTAATTGTCTATAT	0	0	A	T	AAT	NA	NA	NA	NA	NA	intergenic	0.51044	ERR11026617	1	24	0.51044
192828	T	A	TTG	TCCATTACATTGCTATACGAT	0	0	T	A	TTG	TGC	AGC	C	S	1	nonsynonymous	0.510131	ERR11026617	1	24	0.510131
192829	G	C	TGC	CCATTACATTGCTATACGATG	0	0	G	C	TGC	TGC	TCC	C	S	2	nonsynonymous	0.510131	ERR11026617	1	24	0.510131
14000	G	T	GGC	TTCTATTAGGGCAACACTATG	0	0	G	T	GGC	GCC	GAC	A	D	2	nonsynonymous	0.510086	ERR11030169	1	24	0.510086
178411	A	C	GAC	AAATGCACCGACTAAGAACGT	0	0	A	C	GAC	NA	NA	NA	NA	NA	intergenic	0.509953	ERR11026613,ERR11030165	2	24	0.505453,0.514452
126771	A	C	CAT	GAGAACATACATTTGTAAAAG	0	0	A	C	CAT	ACA	ACC	T	T	3	synonymous	0.509551	ERR11026636	1	24	0.509551
107623	C	G	ACC	GTCATCCCCACCGATCAAAGA	0	0	C	G	ACC	GGT	GCT	G	A	2	nonsynonymous	0.509259	ERR11030188	1	24	0.509259
25766	A	T	CAT	AAATGCAAGCATCGTGTTAAC	0	0	A	T	CAT	NA	NA	NA	NA	NA	intergenic	0.509129	ERR11030169	1	24	0.509129
96036	A	C	AAC	TGAAATTTTAACTTGTGTTCT	0	0	A	C	AAC	NA	NA	NA	NA	NA	intergenic	0.508875	ERR11026613	1	24	0.508875
4150	C	G	GCT	ATAGTTTAAGCTCCCATTGAA	0	0	C	G	GCT	AGC	ACC	S	T	2	nonsynonymous	0.508772	ERR11026617	1	24	0.508772
11448	T	G	GTA	GTTATACATGTATATCCGTTA	0	0	T	G	GTA	ACA	CCA	T	P	1	nonsynonymous	0.508679	ERR11026615,ERR11030167	2	24	0.510288,0.507069
164533	T	C	ATC	TAAACGACCATCTTTGAAAAT	0	0	T	C	ATC	TCT	CCT	S	P	1	nonsynonymous	0.508638	ERR11030169	1	24	0.508638
30262	A	T	CAT	TCCCGCTAGCATACAGTCTGG	0	0	A	T	CAT	TAT	TAA	Y	*	3	nonsense	0.508459	ERR11026616	1	24	0.508459
87530	C	G	GCA	TTAAGAGATGCATCAGTTGGT	0	0	C	G	GCA	GCA	CCA	A	P	1	nonsynonymous	0.508321	ERR11026615	1	24	0.508321
151482	T	A	TTG	ACGCATAAATTGTAAAAAATA	0	0	T	A	TTG	NA	NA	NA	NA	NA	intergenic	0.508255	ERR11030190	1	24	0.508255
152869	A	G	TAA	CATGAACGATAAACAAATTAT	0	0	A	G	TAA	AAA	GAA	K	E	1	nonsynonymous	0.508203	ERR11026638	1	24	0.508203
3868	A	T	CAC	AAGAGCATACACCACACGAGG	0	0	A	T	CAC	GTG	GAG	V	E	2	nonsynonymous	0.508159	ERR11026630	1	24	0.508159
19086	A	G	CAA	TTATGGCAGCAACTAGTATCA	0	0	A	G	CAA	NA	NA	NA	NA	NA	intergenic	0.508043	ERR11026635	1	24	0.508043
164380	G	C	CGC	TATTTACGACGCTGTCAGTTA	0	0	G	C	CGC	GCT	CCT	A	P	1	nonsynonymous	0.507847	ERR11030182	1	24	0.507847
97947	T	A	CTT	TTTCTCAACCTTCTGGTAGAG	0	0	T	A	CTT	CCT	CCA	P	P	3	synonymous	0.507736	ERR11030169	1	24	0.507736
34590	G	T	AGC	TATATGAATAGCACAAGTGAC	0	0	G	T	AGC	GCT	GAT	A	D	2	nonsynonymous	0.507422	ERR11026631	1	24	0.507422
6290	T	G	TTG	TTACTGTTTTTGTTACTGTCT	0	0	T	G	TTG	NA	NA	NA	NA	NA	intergenic	0.507093	ERR11030167	1	24	0.507093
12533	A	T	TAC	TCCATGTTCTACCAACACCTT	0	0	A	T	TAC	GTA	GAA	V	E	2	nonsynonymous	0.507014	ERR11026638	1	24	0.507014
6683	A	T	TAA	CGTCATAGTTAATAGTGTGGC	0	0	A	T	TAA	NA	NA	NA	NA	NA	intergenic	0.506555	ERR11030168	1	24	0.506555
183269	T	C	GTC	CAACTAAAAGTCTATCTACTG	0	0	T	C	GTC	AGT	AGC	S	S	3	synonymous	0.506275	ERR11026638	1	24	0.506275
34002	G	A	CGA	CCATTATCGCGATCGCGTAGT	1	1	G	A	CGA	NA	NA	NA	NA	NA	intergenic	0.50502	ERR11026631	1	24	0.50502
32889	G	C	AGA	GTATGTACCAGAATCTTCGTA	0	0	G	C	AGA	TCT	TGT	S	C	2	nonsynonymous	0.503844	ERR11026631	1	24	0.503844
101528	T	C	GTC	TCCATAATCGTCTTCCTTTCC	0	0	T	C	GTC	GAC	GGC	D	G	2	nonsynonymous	0.503825	ERR11026613	1	24	0.503825
2192	T	G	ATA	GTTGACTGGATACAGGTTAAT	0	0	T	G	ATA	TAT	TCT	Y	S	2	nonsynonymous	0.503085	ERR11026625	1	24	0.503085
103643	T	C	CTC	GACGAATGGCTCTTCCTACTA	0	0	T	C	CTC	AGA	AGG	R	R	3	synonymous	0.502686	ERR11026613	1	24	0.502686
130987	T	C	TTC	CCAGAGCTATTCTTGGATGTG	0	0	T	C	TTC	ATT	ATC	I	I	3	synonymous	0.502343	ERR11026613	1	24	0.502343
5098	A	C	CAT	AGATTAACTCATACATGGTTG	0	0	A	C	CAT	TAT	TAG	Y	*	3	nonsense	0.501984	ERR11026630	1	24	0.501984
190395	T	A	ATA	ACCTATGAAATAAAAAAAGGT	0	0	T	A	ATA	NA	NA	NA	NA	NA	intergenic	0.501691	ERR11026615	1	24	0.501691
5025	A	G	AAA	CACTGTGTCAAAACTGGATGT	0	0	A	G	AAA	TTG	CTG	L	L	1	synonymous	0.501637	ERR11026635	1	24	0.501637
156543	T	A	ATG	CAAGGTCAGATGTAGAGTTGG	0	0	T	A	ATG	NA	NA	NA	NA	NA	intergenic	0.501309	ERR11026630	1	24	0.501309
6320	A	G	GAT	CTAACTAAAGATCTGAGATAA	0	0	A	G	GAT	NA	NA	NA	NA	NA	intergenic	0.501273	ERR11026612	1	24	0.501273
153632	T	G	ATG	AACTCTAACATGTGTTTGTTC	0	0	T	G	ATG	ATG	AGG	M	R	2	nonsynonymous	0.501215	ERR11026638	1	24	0.501215
82675	T	C	CTC	TATCCGGGTCTCTTAAAGGAT	0	0	T	C	CTC	CTC	CCC	L	P	2	nonsynonymous	0.501089	ERR11026617	1	24	0.501089
151241	T	C	ATC	TTGTCAGGGATCTAACTTTAA	0	0	T	C	ATC	NA	NA	NA	NA	NA	intergenic	0.500964	ERR11030169	1	24	0.500964
1266	T	G	ATC	ATGGATGAAATCTTTGGGCAT	0	0	T	G	ATC	ATT	CTT	I	L	1	nonsynonymous	0.500663	ERR11026636	1	24	0.500663
173002	C	T	ACT	ACGAAACCTACTGTGACATGA	0	2	C	T	ACT	TAC	TAT	Y	Y	3	synonymous	0.500534	ERR11026631	1	24	0.500534
48740	T	G	TTT	GATTACTTATTTGGGCATACC	0	0	T	G	TTT	ATT	ATG	I	M	3	nonsynonymous	0.500224	ERR11026616	1	24	0.500224
193208	T	C	CTA	AGAGTCACACTAAGATGCGAG	0	0	T	C	CTA	ACT	ACC	T	T	3	synonymous	0.500109	ERR11026617	1	24	0.500109

## Sheet: RNA-seq human2 - PRJNA906618
pos	ref	alt	motif3	motif21	isAPOBEC	isAPOBECextended	ref_norm	alt_norm	motif3_norm	ref_codon	var_codon	ref_aa	var_aa	aa_position	mutation_category	mean_sf	samples	samples_cnt	samples_total	sfs
31053	G	A	CGA	AAATGTGTGCGAAAGTATGGA	1	1	C	T	TCG	CGC	TGC	R	C	1	nonsynonymous	1	SRR22450506,SRR22450507,SRR22450508,SRR22450518,SRR22450519,SRR22450520	6	6	1,1,1,1,1,1
73239	G	A	AGA	TGCTATCATAGATATAGAACC	1	1	G	A	AGA	GAT	AAT	D	N	1	nonsynonymous	1	SRR22450506,SRR22450507,SRR22450508,SRR22450518,SRR22450519,SRR22450520	6	6	1,1,1,1,1,1
87230	G	A	TGA	GGTAATAAATGATATCTTAGA	1	1	C	T	TCA	CAT	TAT	H	Y	1	nonsynonymous	1	SRR22450506,SRR22450507,SRR22450508,SRR22450518,SRR22450520	5	6	1,1,1,1,1
87297	G	A	CGA	GTTCTTCTTCGAATGGCATAG	1	1	C	T	TCG	TTC	TTT	F	F	3	synonymous	1	SRR22450506,SRR22450507,SRR22450508	3	6	1,1,1
178133	G	A	TGA	TATCGAAAATGATATACGTAA	1	1	G	A	TGA	NA	NA	NA	NA	NA	intergenic	1	SRR22450506,SRR22450507,SRR22450508	3	6	1,1,1
181980	G	A	TGA	TGAGACATCTGACAATAACAC	1	1	G	A	TGA	GAC	AAC	D	N	1	nonsynonymous	1	SRR22450506,SRR22450507,SRR22450508,SRR22450518,SRR22450520	5	6	1,1,1,1,1
187428	C	T	TCA	GATCACTATTCAGTCGTTGAT	1	1	C	T	TCA	NA	NA	NA	NA	NA	intergenic	1	SRR22450506,SRR22450507,SRR22450508	3	6	1,1,1
150469	C	T	TCA	TGAATTTGATCATTTTGAAGA	1	1	C	T	TCA	CAT	TAT	H	Y	1	nonsynonymous	0.999872	SRR22450506,SRR22450507,SRR22450508,SRR22450518,SRR22450519,SRR22450520	6	6	0.999507,1,0.999726,1,1,1
72362	C	T	TCA	GCAGAATAATCAGAAATTGGT	1	1	G	A	TGA	GAT	AAT	D	N	1	nonsynonymous	0.999834	SRR22450506,SRR22450507,SRR22450508,SRR22450518,SRR22450519,SRR22450520	6	6	0.999004,1,1,1,1,1
64297	G	A	CGA	ATAAATCATCGATTTTCAAAT	1	1	C	T	TCG	ATC	ATT	I	I	3	synonymous	0.999829	SRR22450506,SRR22450507,SRR22450508,SRR22450518,SRR22450519,SRR22450520	6	6	0.998973,1,1,1,1,1
52885	G	A	TGA	TTTCTGATCTGACTAAGATAG	1	1	C	T	TCA	GTC	GTT	V	V	3	synonymous	0.999778	SRR22450506,SRR22450507,SRR22450508,SRR22450518,SRR22450519,SRR22450520	6	6	0.999143,1,0.999525,1,1,1
34459	G	A	GGA	TCCTTTTCCGGAAGTAATGAA	1	1	C	T	TCC	CCG	TCG	P	S	1	nonsynonymous	0.999754	SRR22450506,SRR22450507,SRR22450508,SRR22450518,SRR22450519,SRR22450520	6	6	0.998525,1,1,1,1,1
128698	C	T	TCG	TTTATTAAGTCGTTGGATCAT	1	1	C	T	TCG	TCG	TTG	S	L	2	nonsynonymous	0.99975	SRR22450506,SRR22450507,SRR22450508,SRR22450518,SRR22450519,SRR22450520	6	6	0.9985,1,1,1,1,1
162331	C	T	TCT	TATACATCATCTGTGGTCTGT	1	1	C	T	TCT	CTG	TTG	L	L	1	synonymous	0.999743	SRR22450506,SRR22450507,SRR22450508,SRR22450518,SRR22450519,SRR22450520	6	6	1,0.998972,0.999487,1,1,1
170262	G	A	GGG	ACTGGACACGGGAACGTGGTA	0	2	G	A	GGG	CGG	CGA	R	R	3	synonymous	0.999667	SRR22450506,SRR22450507,SRR22450508,SRR22450518,SRR22450519,SRR22450520	6	6	0.998003,1,1,1,1,1
39119	C	T	TCT	CCCAATCTCTCTCAAATATTT	1	1	G	A	AGA	GAG	GAA	E	E	3	synonymous	0.999633	SRR22450506,SRR22450507,SRR22450508,SRR22450518,SRR22450519,SRR22450520	6	6	0.997801,1,1,1,1,1
124130	G	A	CGA	TCTAGTATTCGAGACATTAAC	1	1	G	A	CGA	GAG	AAG	E	K	1	nonsynonymous	0.999551	SRR22450506,SRR22450507,SRR22450508,SRR22450518,SRR22450519,SRR22450520	6	6	0.999058,0.998248,1,1,1,1
116100	C	T	TCT	TTGAAGCATTCTTTCCAGAAC	1	1	C	T	TCT	TTC	TTT	F	F	3	synonymous	0.999419	SRR22450506,SRR22450507,SRR22450508,SRR22450518,SRR22450519,SRR22450520	6	6	0.998799,0.998194,0.999522,1,1,1
18769	A	G	TAA	TTAACAAGTTAACCAATTCAT	0	0	A	G	TAA	GTT	GTC	V	V	3	synonymous	0.999374	SRR22450506,SRR22450507,SRR22450508,SRR22450518,SRR22450519,SRR22450520	6	6	0.996241,1,1,1,1,1
25661	G	A	AGA	GATAGCTTCAGAGTGAGGATA	1	1	G	A	AGA	NA	NA	NA	NA	NA	intergenic	0.999363	SRR22450506,SRR22450507,SRR22450508,SRR22450518,SRR22450519,SRR22450520	6	6	0.998091,1,0.998084,1,1,1
162243	G	A	TGA	CAGCTCTCCTGAATTCCGGTG	1	1	G	A	TGA	CTG	CTA	L	L	3	synonymous	0.999286	SRR22450506,SRR22450507,SRR22450508,SRR22450518,SRR22450519,SRR22450520	6	6	0.998287,0.998771,0.998655,1,1,1
148412	G	A	AGA	CGACGTCAAAGATAGGGGAGT	1	1	C	T	TCT	ATC	ATT	I	I	3	synonymous	0.999285	SRR22450506,SRR22450507,SRR22450508,SRR22450518,SRR22450519,SRR22450520	6	6	0.998354,0.998801,0.998556,1,1,1
21723	G	A	CGA	GACTATCTCCGAATTTGTTTT	1	1	C	T	TCG	TTC	TTT	F	F	3	synonymous	0.999283	SRR22450506,SRR22450507,SRR22450508,SRR22450518,SRR22450519,SRR22450520	6	6	0.997824,0.998994,0.998881,1,1,1
7771	C	T	TCG	CTAGAGATATCGACGGTATGT	1	1	C	T	TCG	ATC	ATT	I	I	3	synonymous	0.999232	SRR22450506,SRR22450507,SRR22450508,SRR22450518,SRR22450519,SRR22450520	6	6	0.99819,0.998006,0.999195,1,1,1
150376	G	A	TGA	ACATATAGCTGATAGTATTCC	1	1	G	A	TGA	GAT	AAT	D	N	1	nonsynonymous	0.999191	SRR22450506,SRR22450507,SRR22450508,SRR22450518,SRR22450519,SRR22450520	6	6	0.998631,0.99837,0.998143,1,1,1
119296	C	T	TCT	TTAATAATATCTATATTTCCA	1	1	G	A	AGA	GAT	AAT	D	N	1	nonsynonymous	0.999149	SRR22450506,SRR22450507,SRR22450508,SRR22450518,SRR22450519,SRR22450520	6	6	0.998614,0.999244,0.997036,1,1,1
38662	C	T	TCA	TCTGTATTCTCAATACCGTAT	1	1	G	A	TGA	GAG	AAG	E	K	1	nonsynonymous	0.999143	SRR22450506,SRR22450507,SRR22450508,SRR22450518,SRR22450519,SRR22450520	6	6	0.998325,1,0.996534,1,1,1
82451	G	A	CGA	TGTATCCGACGACGTTACTCA	1	1	G	A	CGA	ACG	ACA	T	T	3	synonymous	0.999136	SRR22450506,SRR22450507,SRR22450508,SRR22450518,SRR22450519,SRR22450520	6	6	0.998252,0.999187,0.997378,1,1,1
30367	G	A	TGA	ATCCACCGATGAGATATACTA	1	1	C	T	TCA	CTC	CTT	L	L	3	synonymous	0.999123	SRR22450506,SRR22450507,SRR22450508,SRR22450518,SRR22450519,SRR22450520	6	6	1,1,0.994739,1,1,1
77383	G	A	TGA	CGTATCGACTGAGTATACACC	1	1	G	A	TGA	GAG	AAG	E	K	1	nonsynonymous	0.99907	SRR22450506,SRR22450507,SRR22450508,SRR22450518,SRR22450519,SRR22450520	6	6	0.997733,0.998718,0.997967,1,1,1
168120	C	T	TCT	TACAACTTTTCTTAGCATTCT	1	1	C	T	TCT	CTT	TTT	L	F	1	nonsynonymous	0.999012	SRR22450506,SRR22450507,SRR22450508,SRR22450518,SRR22450519,SRR22450520	6	6	0.998496,0.99739,0.998188,1,1,1
155795	G	A	GGG	TTCTGAAGAGGGAGCAGATAA	0	2	G	A	GGG	NA	NA	NA	NA	NA	intergenic	0.998749	SRR22450506,SRR22450507,SRR22450508,SRR22450518,SRR22450519,SRR22450520	6	6	1,0.99621,0.996283,1,1,1
37202	G	A	TGA	CTTTATAACTGAACTGAGATA	1	1	C	T	TCA	TTC	TTT	F	F	3	synonymous	0.998746	SRR22450506,SRR22450507,SRR22450508,SRR22450518,SRR22450520	5	6	1,0.99373,1,1,1
14000	G	T	GGC	TTCTATTAGGGCAACACTATG	0	0	G	T	GGC	GCC	GAC	A	D	2	nonsynonymous	0.998639	SRR22450506,SRR22450507,SRR22450508,SRR22450518,SRR22450519	5	6	0.993197,1,1,1,1
125249	G	A	AGA	ATCCATCAAAGAAATAAAGTA	1	1	G	A	AGA	GAA	AAA	E	K	1	nonsynonymous	0.998607	SRR22450506,SRR22450507,SRR22450508,SRR22450518,SRR22450519,SRR22450520	6	6	0.999195,0.999443,0.999455,0.993548,1,1
83326	C	T	TCG	TATTACTTTTCGATGCTGGTT	1	1	C	T	TCG	TCG	TTG	S	L	2	nonsynonymous	0.998568	SRR22450506,SRR22450507,SRR22450508,SRR22450518,SRR22450519,SRR22450520	6	6	0.997363,0.996589,0.997456,1,1,1
82373	C	T	TCG	ATGCTGATTTCGACGGAGATG	1	1	C	T	TCG	TTC	TTT	F	F	3	synonymous	0.998454	SRR22450506,SRR22450507,SRR22450508,SRR22450518,SRR22450519,SRR22450520	6	6	0.994906,0.99696,0.998859,1,1,1
81977	A	G	AAA	GAAAAGATCAAACCGCTAGAT	0	0	A	G	AAA	CAA	CAG	Q	Q	3	synonymous	0.998403	SRR22450506,SRR22450507,SRR22450508,SRR22450518,SRR22450519,SRR22450520	6	6	0.996176,0.998681,0.995559,1,1,1
121320	C	T	GCG	TATAGGATGGCGACGGTAACT	0	2	G	A	CGC	GCC	ACC	A	T	1	nonsynonymous	0.998378	SRR22450506,SRR22450507,SRR22450508,SRR22450518,SRR22450519,SRR22450520	6	6	0.997388,0.997767,0.997759,0.998592,1,0.998759
154408	T	C	TTG	AGTTGGTAGTTGCCATGGATG	0	0	T	C	TTG	NA	NA	NA	NA	NA	intergenic	0.998227	SRR22450506,SRR22450507,SRR22450508,SRR22450518	4	6	1,0.996575,0.996333,1
38360	G	A	CGA	CTGATACGGCGATGGTTTTTA	1	1	C	T	TCG	ATC	ATT	I	I	3	synonymous	0.998183	SRR22450506,SRR22450507,SRR22450508,SRR22450518,SRR22450519,SRR22450520	6	6	0.99416,0.997078,0.997858,1,1,1
54117	G	A	AGA	CTAATATTGAGAAATTCATCC	1	1	C	T	TCT	CTC	TTC	L	F	1	nonsynonymous	0.998037	SRR22450506,SRR22450507,SRR22450508,SRR22450518,SRR22450519,SRR22450520	6	6	0.997799,0.99853,0.996277,0.995614,1,1
39139	C	T	TCG	TTTTTAGCCTCGCTTACAAGC	1	1	G	A	CGA	GAG	AAG	E	K	1	nonsynonymous	0.998024	SRR22450506,SRR22450507,SRR22450508,SRR22450518,SRR22450519,SRR22450520	6	6	0.997872,0.994962,0.995309,1,1,1
54635	G	A	GGA	CGCTATAGAGGACAATAATGT	1	1	G	A	GGA	GAC	AAC	D	N	1	nonsynonymous	0.997689	SRR22450506,SRR22450507,SRR22450508,SRR22450518,SRR22450519,SRR22450520	6	6	0.995918,0.996413,0.993803,1,1,1
183519	C	T	TCC	AGTCCAAAATCCGCCACAACT	1	1	C	T	TCC	CCG	TCG	P	S	1	nonsynonymous	0.997596	SRR22450506,SRR22450507,SRR22450508,SRR22450518,SRR22450519,SRR22450520	6	6	0.999414,0.998988,0.997591,0.989583,1,1
23564	C	T	TCG	TGGTGTTTGTCGACGTCATAT	1	1	G	A	CGA	TCG	TCA	S	S	3	synonymous	0.997567	SRR22450506,SRR22450507,SRR22450508,SRR22450518,SRR22450519,SRR22450520	6	6	0.998317,0.99938,0.998491,0.996795,0.995283,0.997135
164832	C	T	TCG	GTAATATTCTCGACGTATACG	1	1	C	T	TCG	CTC	CTT	L	L	3	synonymous	0.997475	SRR22450506,SRR22450507,SRR22450508	3	6	1,1,0.992424
74205	G	A	TGA	CGTTCGATATGAACATATGCC	1	1	G	A	TGA	ATG	ATA	M	I	3	nonsynonymous	0.997374	SRR22450506,SRR22450507,SRR22450508,SRR22450518,SRR22450519,SRR22450520	6	6	1,0.997758,1,1,1,0.986486
73066	C	T	TCG	AATGTAGACTCGACGGATGAA	1	1	C	T	TCG	TCG	TTG	S	L	2	nonsynonymous	0.997244	SRR22450506,SRR22450507,SRR22450508,SRR22450518,SRR22450519,SRR22450520	6	6	0.995455,0.992641,0.99537,1,1,1
13653	C	T	TCA	TGACACATATCAGCAATTTCT	1	1	G	A	TGA	GAT	AAT	D	N	1	nonsynonymous	0.997064	SRR22450506,SRR22450507,SRR22450508,SRR22450520	4	6	0.994624,0.993631,1,1
84587	C	T	TCG	ACGATATCTTCGGTATTGAGG	1	1	C	T	TCG	TTC	TTT	F	F	3	synonymous	0.996796	SRR22450506,SRR22450507,SRR22450508,SRR22450518,SRR22450519,SRR22450520	6	6	0.998467,0.998942,0.997904,1,0.991453,0.994012
100261	A	G	CAA	ATACAAATACAAAAACGATAT	0	0	A	G	CAA	AAA	GAA	K	E	1	nonsynonymous	0.996654	SRR22450506,SRR22450507,SRR22450508	3	6	0.994889,1,0.995074
186578	G	A	TGA	ATACTTATATGAGCTATGACT	1	1	G	A	TGA	ATG	ATA	M	I	3	nonsynonymous	0.996255	SRR22450506,SRR22450507,SRR22450508	3	6	1,0.988764,1
81275	G	A	AGA	CATTATGTAAGACTTGTGGGA	1	1	G	A	AGA	AAG	AAA	K	K	3	synonymous	0.996006	SRR22450506,SRR22450507,SRR22450508,SRR22450518,SRR22450519,SRR22450520	6	6	0.997118,0.997282,0.997022,0.984615,1,1
28175	T	C	TTT	CATCATTGATTTAATAGATGA	0	0	T	C	TTT	TTA	CTA	L	L	1	synonymous	0.995279	SRR22450506,SRR22450507,SRR22450508,SRR22450518,SRR22450520	5	6	0.993988,0.98917,0.993235,1,1
91728	G	A	CGA	AATAAAACACGATATGGATGC	1	1	G	A	CGA	NA	NA	NA	NA	NA	intergenic	0.995163	SRR22450506,SRR22450507,SRR22450508,SRR22450518,SRR22450519,SRR22450520	6	6	0.996622,1,1,1,1,0.974359
124674	G	A	CGA	CCAGCTAACCGAATTTATTGT	1	1	G	A	CGA	CGA	CAA	R	Q	2	nonsynonymous	0.994321	SRR22450506,SRR22450507,SRR22450508,SRR22450518,SRR22450519,SRR22450520	6	6	0.999165,1,0.999018,0.967742,1,1
151461	A	C	CAG	TATTATTTTCAGTTTTATTAT	0	0	A	C	CAG	NA	NA	NA	NA	NA	intergenic	0.987459	SRR22450506,SRR22450507,SRR22450508,SRR22450518,SRR22450519,SRR22450520	6	6	0.998072,0.997758,0.996234,0.974359,1,0.958333
95034	G	A	TGC	TTGTACAGGTGCCTCCATCAT	0	2	G	A	TGC	GTG	GTA	V	V	3	synonymous	0.987459	SRR22450506,SRR22450507,SRR22450508,SRR22450518,SRR22450519,SRR22450520	6	6	0.994143,0.996324,0.986916,1,0.947368,1
15428	G	A	CGA	ATCAAAACACGATAGGTCAGA	1	1	G	A	CGA	NA	NA	NA	NA	NA	intergenic	0.986773	SRR22450506,SRR22450507,SRR22450508,SRR22450518	4	6	1,0.994709,1,0.952381
2281	T	G	ATG	TGTGAGAATATGTTCCGGGAC	0	0	T	G	ATG	ACA	ACC	T	T	3	synonymous	0.833333	SRR22450506	1	6	0.833333
615	A	C	AAC	TTTTTGTAAAACTTTTTTATG	0	0	A	C	AAC	NA	NA	NA	NA	NA	intergenic	0.69988	SRR22450506,SRR22450507,SRR22450508,SRR22450519,SRR22450520	5	6	0.734799,0.70794,0.634193,0.7,0.722469
684	A	G	AAG	AGAAAGAAGAAGTAACGAGAG	0	0	A	G	AAG	NA	NA	NA	NA	NA	intergenic	0.642857	SRR22450507	1	6	0.642857
610	G	T	TGT	TTTTTTTTTTGTAAAACTTTT	0	0	G	T	TGT	NA	NA	NA	NA	NA	intergenic	0.533827	SRR22450506,SRR22450520	2	6	0.50069,0.566964
159403	G	T	TGT	TTGCTCGTCTGTATTCGAAAT	0	0	G	T	TGT	GTA	TTA	V	L	1	nonsynonymous	0.505376	SRR22450518	1	6	0.505376
159413	T	C	ATC	GTATTCGAAATCACGACTCCG	0	0	T	C	ATC	ATC	ACC	I	T	2	nonsynonymous	0.502677	SRR22450506,SRR22450507,SRR22450508	3	6	0.500711,0.501866,0.505454

## Sheet: RNA-seq monkey1 - PRJEB56841
pos	ref	alt	motif3	motif21	isAPOBEC	isAPOBECextended	ref_norm	alt_norm	motif3_norm	ref_codon	var_codon	ref_aa	var_aa	aa_position	mutation_category	mean_sf	samples	samples_cnt	samples_total	sfs
190660	G	A	AGA	GAATTTTTCAGACTATTTCGA	1	1	G	A	AGA	AGA	AAA	R	K	2	nonsynonymous	1	ERR10513574,ERR10963128	2	2	1,1
37202	G	A	TGA	CTTTATAACTGAACTGAGATA	1	1	C	T	TCA	TTC	TTT	F	F	3	synonymous	0.997712	ERR10513574,ERR10963128	2	2	0.997712,0.997712
150469	C	T	TCA	TGAATTTGATCATTTTGAAGA	1	1	C	T	TCA	CAT	TAT	H	Y	1	nonsynonymous	0.997539	ERR10513574,ERR10963128	2	2	0.997539,0.997539
128698	C	T	TCG	TTTATTAAGTCGTTGGATCAT	1	1	C	T	TCG	TCG	TTG	S	L	2	nonsynonymous	0.996427	ERR10513574,ERR10963128	2	2	0.996427,0.996427
64297	G	A	CGA	ATAAATCATCGATTTTCAAAT	1	1	C	T	TCG	ATC	ATT	I	I	3	synonymous	0.993658	ERR10513574,ERR10963128	2	2	0.993658,0.993658
73066	C	T	TCG	AATGTAGACTCGACGGATGAA	1	1	C	T	TCG	TCG	TTG	S	L	2	nonsynonymous	0.991892	ERR10513574,ERR10963128	2	2	0.991892,0.991892
74205	G	A	TGA	CGTTCGATATGAACATATGCC	1	1	G	A	TGA	ATG	ATA	M	I	3	nonsynonymous	0.991314	ERR10513574,ERR10963128	2	2	0.991314,0.991314
23564	C	T	TCG	TGGTGTTTGTCGACGTCATAT	1	1	G	A	CGA	TCG	TCA	S	S	3	synonymous	0.991254	ERR10513574,ERR10963128	2	2	0.991254,0.991254
181980	G	A	TGA	TGAGACATCTGACAATAACAC	1	1	G	A	TGA	GAC	AAC	D	N	1	nonsynonymous	0.991036	ERR10513574,ERR10963128	2	2	0.991036,0.991036
15428	G	A	CGA	ATCAAAACACGATAGGTCAGA	1	1	G	A	CGA	NA	NA	NA	NA	NA	intergenic	0.990937	ERR10513574,ERR10963128	2	2	0.990937,0.990937
7771	C	T	TCG	CTAGAGATATCGACGGTATGT	1	1	C	T	TCG	ATC	ATT	I	I	3	synonymous	0.990769	ERR10513574,ERR10963128	2	2	0.990769,0.990769
87230	G	A	TGA	GGTAATAAATGATATCTTAGA	1	1	C	T	TCA	CAT	TAT	H	Y	1	nonsynonymous	0.990244	ERR10513574,ERR10963128	2	2	0.990244,0.990244
183519	C	T	TCC	AGTCCAAAATCCGCCACAACT	1	1	C	T	TCC	CCG	TCG	P	S	1	nonsynonymous	0.988166	ERR10513574,ERR10963128	2	2	0.988166,0.988166
55133	G	A	CGA	AAATATTAACGAGTTCCATTT	1	1	C	T	TCG	CTC	CTT	L	L	3	synonymous	0.988053	ERR10513574,ERR10963128	2	2	0.988053,0.988053
39139	C	T	TCG	TTTTTAGCCTCGCTTACAAGC	1	1	G	A	CGA	GAG	AAG	E	K	1	nonsynonymous	0.986068	ERR10513574,ERR10963128	2	2	0.986068,0.986068
91728	G	A	CGA	AATAAAACACGATATGGATGC	1	1	G	A	CGA	NA	NA	NA	NA	NA	intergenic	0.985525	ERR10513574,ERR10963128	2	2	0.985525,0.985525
148412	G	A	AGA	CGACGTCAAAGATAGGGGAGT	1	1	C	T	TCT	ATC	ATT	I	I	3	synonymous	0.984099	ERR10513574,ERR10963128	2	2	0.984099,0.984099
170262	G	A	GGG	ACTGGACACGGGAACGTGGTA	0	2	G	A	GGG	CGG	CGA	R	R	3	synonymous	0.983809	ERR10513574,ERR10963128	2	2	0.983809,0.983809
21723	G	A	CGA	GACTATCTCCGAATTTGTTTT	1	1	C	T	TCG	TTC	TTT	F	F	3	synonymous	0.982813	ERR10513574,ERR10963128	2	2	0.982813,0.982813
124674	G	A	CGA	CCAGCTAACCGAATTTATTGT	1	1	G	A	CGA	CGA	CAA	R	Q	2	nonsynonymous	0.982479	ERR10513574,ERR10963128	2	2	0.982479,0.982479
64426	C	T	TCG	GGTAACGCGTCGTTAACTCGT	1	1	G	A	CGA	ACG	ACA	T	T	3	synonymous	0.982018	ERR10513574,ERR10963128	2	2	0.982018,0.982018
81275	G	A	AGA	CATTATGTAAGACTTGTGGGA	1	1	G	A	AGA	AAG	AAA	K	K	3	synonymous	0.981494	ERR10513574,ERR10963128	2	2	0.981494,0.981494
82451	G	A	CGA	TGTATCCGACGACGTTACTCA	1	1	G	A	CGA	ACG	ACA	T	T	3	synonymous	0.980519	ERR10513574,ERR10963128	2	2	0.980519,0.980519
84587	C	T	TCG	ACGATATCTTCGGTATTGAGG	1	1	C	T	TCG	TTC	TTT	F	F	3	synonymous	0.978979	ERR10513574,ERR10963128	2	2	0.978979,0.978979
82373	C	T	TCG	ATGCTGATTTCGACGGAGATG	1	1	C	T	TCG	TTC	TTT	F	F	3	synonymous	0.975824	ERR10513574,ERR10963128	2	2	0.975824,0.975824
187428	C	T	TCA	GATCACTATTCAGTCGTTGAT	1	1	C	T	TCA	NA	NA	NA	NA	NA	intergenic	0.973822	ERR10513574,ERR10963128	2	2	0.973822,0.973822
125249	G	A	AGA	ATCCATCAAAGAAATAAAGTA	1	1	G	A	AGA	GAA	AAA	E	K	1	nonsynonymous	0.973077	ERR10513574,ERR10963128	2	2	0.973077,0.973077
124130	G	A	CGA	TCTAGTATTCGAGACATTAAC	1	1	G	A	CGA	GAG	AAG	E	K	1	nonsynonymous	0.970523	ERR10513574,ERR10963128	2	2	0.970523,0.970523
178133	G	A	TGA	TATCGAAAATGATATACGTAA	1	1	G	A	TGA	NA	NA	NA	NA	NA	intergenic	0.969796	ERR10513574,ERR10963128	2	2	0.969796,0.969796
186578	G	A	TGA	ATACTTATATGAGCTATGACT	1	1	G	A	TGA	ATG	ATA	M	I	3	nonsynonymous	0.96875	ERR10513574,ERR10963128	2	2	0.96875,0.96875
52885	G	A	TGA	TTTCTGATCTGACTAAGATAG	1	1	C	T	TCA	GTC	GTT	V	V	3	synonymous	0.96637	ERR10513574,ERR10963128	2	2	0.96637,0.96637
54635	G	A	GGA	CGCTATAGAGGACAATAATGT	1	1	G	A	GGA	GAC	AAC	D	N	1	nonsynonymous	0.966259	ERR10513574,ERR10963128	2	2	0.966259,0.966259
162243	G	A	TGA	CAGCTCTCCTGAATTCCGGTG	1	1	G	A	TGA	CTG	CTA	L	L	3	synonymous	0.96559	ERR10513574,ERR10963128	2	2	0.96559,0.96559
168120	C	T	TCT	TACAACTTTTCTTAGCATTCT	1	1	C	T	TCT	CTT	TTT	L	F	1	nonsynonymous	0.964617	ERR10513574,ERR10963128	2	2	0.964617,0.964617
72362	C	T	TCA	GCAGAATAATCAGAAATTGGT	1	1	G	A	TGA	GAT	AAT	D	N	1	nonsynonymous	0.963378	ERR10513574,ERR10963128	2	2	0.963378,0.963378
164832	C	T	TCG	GTAATATTCTCGACGTATACG	1	1	C	T	TCG	CTC	CTT	L	L	3	synonymous	0.963265	ERR10513574,ERR10963128	2	2	0.963265,0.963265
77383	G	A	TGA	CGTATCGACTGAGTATACACC	1	1	G	A	TGA	GAG	AAG	E	K	1	nonsynonymous	0.961987	ERR10513574,ERR10963128	2	2	0.961987,0.961987
155795	G	A	GGG	TTCTGAAGAGGGAGCAGATAA	0	2	G	A	GGG	NA	NA	NA	NA	NA	intergenic	0.961864	ERR10513574,ERR10963128	2	2	0.961864,0.961864
83326	C	T	TCG	TATTACTTTTCGATGCTGGTT	1	1	C	T	TCG	TCG	TTG	S	L	2	nonsynonymous	0.959003	ERR10513574,ERR10963128	2	2	0.959003,0.959003
31053	G	A	CGA	AAATGTGTGCGAAAGTATGGA	1	1	C	T	TCG	CGC	TGC	R	C	1	nonsynonymous	0.956381	ERR10513574,ERR10963128	2	2	0.956381,0.956381
121320	C	T	GCG	TATAGGATGGCGACGGTAACT	0	2	G	A	CGC	GCC	ACC	A	T	1	nonsynonymous	0.955769	ERR10513574,ERR10963128	2	2	0.955769,0.955769
38360	G	A	CGA	CTGATACGGCGATGGTTTTTA	1	1	C	T	TCG	ATC	ATT	I	I	3	synonymous	0.955357	ERR10513574,ERR10963128	2	2	0.955357,0.955357
39119	C	T	TCT	CCCAATCTCTCTCAAATATTT	1	1	G	A	AGA	GAG	GAA	E	E	3	synonymous	0.95501	ERR10513574,ERR10963128	2	2	0.95501,0.95501
14000	G	T	GGC	TTCTATTAGGGCAACACTATG	0	0	G	T	GGC	GCC	GAC	A	D	2	nonsynonymous	0.954081	ERR10513574,ERR10963128	2	2	0.954081,0.954081
95034	G	A	TGC	TTGTACAGGTGCCTCCATCAT	0	2	G	A	TGC	GTG	GTA	V	V	3	synonymous	0.950331	ERR10513574,ERR10963128	2	2	0.950331,0.950331
119296	C	T	TCT	TTAATAATATCTATATTTCCA	1	1	G	A	AGA	GAT	AAT	D	N	1	nonsynonymous	0.947408	ERR10513574,ERR10963128	2	2	0.947408,0.947408
18769	A	G	TAA	TTAACAAGTTAACCAATTCAT	0	0	A	G	TAA	GTT	GTC	V	V	3	synonymous	0.94625	ERR10513574,ERR10963128	2	2	0.94625,0.94625
73239	G	A	AGA	TGCTATCATAGATATAGAACC	1	1	G	A	AGA	GAT	AAT	D	N	1	nonsynonymous	0.94321	ERR10513574,ERR10963128	2	2	0.94321,0.94321
54117	G	A	AGA	CTAATATTGAGAAATTCATCC	1	1	C	T	TCT	CTC	TTC	L	F	1	nonsynonymous	0.925764	ERR10513574,ERR10963128	2	2	0.925764,0.925764
25661	G	A	AGA	GATAGCTTCAGAGTGAGGATA	1	1	G	A	AGA	NA	NA	NA	NA	NA	intergenic	0.917476	ERR10513574,ERR10963128	2	2	0.917476,0.917476
38662	C	T	TCA	TCTGTATTCTCAATACCGTAT	1	1	G	A	TGA	GAG	AAG	E	K	1	nonsynonymous	0.894212	ERR10513574,ERR10963128	2	2	0.894212,0.894212
81977	A	G	AAA	GAAAAGATCAAACCGCTAGAT	0	0	A	G	AAA	CAA	CAG	Q	Q	3	synonymous	0.879643	ERR10513574,ERR10963128	2	2	0.879643,0.879643
34459	G	A	GGA	TCCTTTTCCGGAAGTAATGAA	1	1	C	T	TCC	CCG	TCG	P	S	1	nonsynonymous	0.744317	ERR10513574,ERR10963128	2	2	0.744317,0.744317
111074	C	T	TCA	TGGAATCGTTCAAAACCTTTG	1	1	G	A	TGA	GAA	AAA	E	K	1	nonsynonymous	0.60825	ERR10513574,ERR10963128	2	2	0.60825,0.60825
57882	A	T	TAG	TAGCGATCCTAGGATCCTTTA	0	0	A	T	TAG	CCT	CCA	P	P	3	synonymous	0.520249	ERR10513574,ERR10963128	2	2	0.520249,0.520249

## Sheet: RNA-seq monkey2 - PRJNA1183318
pos	ref	alt	motif3	motif21	isAPOBEC	isAPOBECextended	ref_norm	alt_norm	motif3_norm	ref_codon	var_codon	ref_aa	var_aa	aa_position	mutation_category	mean_sf	samples	samples_cnt	samples_total	sfs
18769	A	G	TAA	TTAACAAGTTAACCAATTCAT	0	0	A	G	TAA	GTT	GTC	V	V	3	synonymous	1	SRR31266107,SRR31266108,SRR31266109	3	3	1,1,1
21723	G	A	CGA	GACTATCTCCGAATTTGTTTT	1	1	C	T	TCG	TTC	TTT	F	F	3	synonymous	1	SRR31266107,SRR31266108,SRR31266109	3	3	1,1,1
37202	G	A	TGA	CTTTATAACTGAACTGAGATA	1	1	C	T	TCA	TTC	TTT	F	F	3	synonymous	1	SRR31266107,SRR31266108,SRR31266109	3	3	1,1,1
77383	G	A	TGA	CGTATCGACTGAGTATACACC	1	1	G	A	TGA	GAG	AAG	E	K	1	nonsynonymous	1	SRR31266107,SRR31266108,SRR31266109	3	3	1,1,1
103191	A	T	TAA	AATATAAATTAATTTACCATC	0	0	A	T	TAA	TTA	TAA	L	*	2	nonsense	1	SRR31266107	1	3	1
118161	C	T	TCG	TTGAAAGAATCGCATGAATCC	1	1	G	A	CGA	CGA	CAA	R	Q	2	nonsynonymous	1	SRR31266107,SRR31266108,SRR31266109	3	3	1,1,1
151211	C	T	TCT	TTTCATATATCTCTCGTTAAC	1	1	C	T	TCT	NA	NA	NA	NA	NA	intergenic	1	SRR31266107	1	3	1
151461	A	C	CAG	TATTATTTTCAGTTTTATTAT	0	0	A	C	CAG	NA	NA	NA	NA	NA	intergenic	1	SRR31266107,SRR31266108,SRR31266109	3	3	1,1,1
164832	C	T	TCG	GTAATATTCTCGACGTATACG	1	1	C	T	TCG	CTC	CTT	L	L	3	synonymous	1	SRR31266107,SRR31266108,SRR31266109	3	3	1,1,1
178133	G	A	TGA	TATCGAAAATGATATACGTAA	1	1	G	A	TGA	NA	NA	NA	NA	NA	intergenic	1	SRR31266107,SRR31266108,SRR31266109	3	3	1,1,1
181980	G	A	TGA	TGAGACATCTGACAATAACAC	1	1	G	A	TGA	GAC	AAC	D	N	1	nonsynonymous	1	SRR31266107,SRR31266108,SRR31266109	3	3	1,1,1
193392	G	A	TGA	TAATAATCTTGATTGTACACC	1	1	G	A	TGA	GAT	AAT	D	N	1	nonsynonymous	1	SRR31266107	1	3	1
2591	G	A	GGA	ACATAATCTGGAAGCGTAAGT	1	1	C	T	TCC	TCC	TTC	S	F	2	nonsynonymous	1	SRR31266108	1	3	1
14000	G	T	GGC	TTCTATTAGGGCAACACTATG	0	0	G	T	GGC	GCC	GAC	A	D	2	nonsynonymous	1	SRR31266108,SRR31266109	2	3	1,1
30367	G	A	TGA	ATCCACCGATGAGATATACTA	1	1	C	T	TCA	CTC	CTT	L	L	3	synonymous	1	SRR31266108,SRR31266109	2	3	1,1
64297	G	A	CGA	ATAAATCATCGATTTTCAAAT	1	1	C	T	TCG	ATC	ATT	I	I	3	synonymous	1	SRR31266108	1	3	1
73066	C	T	TCG	AATGTAGACTCGACGGATGAA	1	1	C	T	TCG	TCG	TTG	S	L	2	nonsynonymous	1	SRR31266108,SRR31266109	2	3	1,1
73239	G	A	AGA	TGCTATCATAGATATAGAACC	1	1	G	A	AGA	GAT	AAT	D	N	1	nonsynonymous	1	SRR31266108,SRR31266109	2	3	1,1
74205	G	A	TGA	CGTTCGATATGAACATATGCC	1	1	G	A	TGA	ATG	ATA	M	I	3	nonsynonymous	1	SRR31266108	1	3	1
84587	C	T	TCG	ACGATATCTTCGGTATTGAGG	1	1	C	T	TCG	TTC	TTT	F	F	3	synonymous	1	SRR31266108,SRR31266109	2	3	1,1
124674	G	A	CGA	CCAGCTAACCGAATTTATTGT	1	1	G	A	CGA	CGA	CAA	R	Q	2	nonsynonymous	1	SRR31266108,SRR31266109	2	3	1,1
160702	C	T	TCG	AAGGTGGATTCGGTAGTATTT	1	1	C	T	TCG	TTC	TTT	F	F	3	synonymous	1	SRR31266108,SRR31266109	2	3	1,1
187428	C	T	TCA	GATCACTATTCAGTCGTTGAT	1	1	C	T	TCA	NA	NA	NA	NA	NA	intergenic	1	SRR31266108,SRR31266109	2	3	1,1
148412	G	A	AGA	CGACGTCAAAGATAGGGGAGT	1	1	C	T	TCT	ATC	ATT	I	I	3	synonymous	0.999657	SRR31266107,SRR31266108,SRR31266109	3	3	1,0.998972,1
38662	C	T	TCA	TCTGTATTCTCAATACCGTAT	1	1	G	A	TGA	GAG	AAG	E	K	1	nonsynonymous	0.999598	SRR31266107,SRR31266108,SRR31266109	3	3	1,0.998794,1
91728	G	A	CGA	AATAAAACACGATATGGATGC	1	1	G	A	CGA	NA	NA	NA	NA	NA	intergenic	0.999594	SRR31266107,SRR31266108,SRR31266109	3	3	1,0.998781,1
87230	G	A	TGA	GGTAATAAATGATATCTTAGA	1	1	C	T	TCA	CAT	TAT	H	Y	1	nonsynonymous	0.999399	SRR31266107,SRR31266108,SRR31266109	3	3	1,0.998198,1
162331	C	T	TCT	TATACATCATCTGTGGTCTGT	1	1	C	T	TCT	CTG	TTG	L	L	1	synonymous	0.999394	SRR31266107,SRR31266108,SRR31266109	3	3	1,0.998182,1
31053	G	A	CGA	AAATGTGTGCGAAAGTATGGA	1	1	C	T	TCG	CGC	TGC	R	C	1	nonsynonymous	0.999291	SRR31266107,SRR31266108,SRR31266109	3	3	1,0.997872,1
100261	A	G	CAA	ATACAAATACAAAAACGATAT	0	0	A	G	CAA	AAA	GAA	K	E	1	nonsynonymous	0.999233	SRR31266107,SRR31266108,SRR31266109	3	3	1,0.9977,1
54117	G	A	AGA	CTAATATTGAGAAATTCATCC	1	1	C	T	TCT	CTC	TTC	L	F	1	nonsynonymous	0.999211	SRR31266107,SRR31266108,SRR31266109	3	3	1,0.997632,1
120262	G	A	GGA	CTGTTCGGAGGATGAAATAGA	1	1	G	A	GGA	GAT	AAT	D	N	1	nonsynonymous	0.999183	SRR31266107,SRR31266108,SRR31266109	3	3	1,0.997549,1
95034	G	A	TGC	TTGTACAGGTGCCTCCATCAT	0	2	G	A	TGC	GTG	GTA	V	V	3	synonymous	0.999175	SRR31266107,SRR31266108,SRR31266109	3	3	1,1,0.997525
162243	G	A	TGA	CAGCTCTCCTGAATTCCGGTG	1	1	G	A	TGA	CTG	CTA	L	L	3	synonymous	0.999053	SRR31266107,SRR31266108,SRR31266109	3	3	1,0.997159,1
23564	C	T	TCG	TGGTGTTTGTCGACGTCATAT	1	1	G	A	CGA	TCG	TCA	S	S	3	synonymous	0.998965	SRR31266107,SRR31266108,SRR31266109	3	3	1,0.998756,0.998138
39119	C	T	TCT	CCCAATCTCTCTCAAATATTT	1	1	G	A	AGA	GAG	GAA	E	E	3	synonymous	0.998902	SRR31266108,SRR31266109	2	3	0.997804,1
38360	G	A	CGA	CTGATACGGCGATGGTTTTTA	1	1	C	T	TCG	ATC	ATT	I	I	3	synonymous	0.998826	SRR31266107,SRR31266108,SRR31266109	3	3	1,0.996479,1
63921	C	T	TCA	TGGTGGAATTCAGTTGGAATA	1	1	G	A	TGA	GAA	AAA	E	K	1	nonsynonymous	0.998781	SRR31266107,SRR31266108,SRR31266109	3	3	1,0.996344,1
72362	C	T	TCA	GCAGAATAATCAGAAATTGGT	1	1	G	A	TGA	GAT	AAT	D	N	1	nonsynonymous	0.99865	SRR31266107,SRR31266108,SRR31266109	3	3	1,0.995951,1
81275	G	A	AGA	CATTATGTAAGACTTGTGGGA	1	1	G	A	AGA	AAG	AAA	K	K	3	synonymous	0.998575	SRR31266107,SRR31266108,SRR31266109	3	3	1,0.995726,1
186578	G	A	TGA	ATACTTATATGAGCTATGACT	1	1	G	A	TGA	ATG	ATA	M	I	3	nonsynonymous	0.998551	SRR31266107,SRR31266108,SRR31266109	3	3	1,0.995652,1
150469	C	T	TCA	TGAATTTGATCATTTTGAAGA	1	1	C	T	TCA	CAT	TAT	H	Y	1	nonsynonymous	0.998536	SRR31266107,SRR31266108,SRR31266109	3	3	0.996622,0.998986,1
52885	G	A	TGA	TTTCTGATCTGACTAAGATAG	1	1	C	T	TCA	GTC	GTT	V	V	3	synonymous	0.99837	SRR31266107,SRR31266108,SRR31266109	3	3	1,0.998919,0.99619
82451	G	A	CGA	TGTATCCGACGACGTTACTCA	1	1	G	A	CGA	ACG	ACA	T	T	3	synonymous	0.998342	SRR31266107,SRR31266108,SRR31266109	3	3	1,0.995025,1
125249	G	A	AGA	ATCCATCAAAGAAATAAAGTA	1	1	G	A	AGA	GAA	AAA	E	K	1	nonsynonymous	0.998264	SRR31266107,SRR31266108,SRR31266109	3	3	1,0.994792,1
83326	C	T	TCG	TATTACTTTTCGATGCTGGTT	1	1	C	T	TCG	TCG	TTG	S	L	2	nonsynonymous	0.998158	SRR31266107,SRR31266108,SRR31266109	3	3	1,0.994475,1
119296	C	T	TCT	TTAATAATATCTATATTTCCA	1	1	G	A	AGA	GAT	AAT	D	N	1	nonsynonymous	0.998127	SRR31266107,SRR31266108,SRR31266109	3	3	1,1,0.994382
7771	C	T	TCG	CTAGAGATATCGACGGTATGT	1	1	C	T	TCG	ATC	ATT	I	I	3	synonymous	0.997904	SRR31266107,SRR31266108,SRR31266109	3	3	1,0.996483,0.99723
54635	G	A	GGA	CGCTATAGAGGACAATAATGT	1	1	G	A	GGA	GAC	AAC	D	N	1	nonsynonymous	0.997863	SRR31266107,SRR31266108,SRR31266109	3	3	1,1,0.99359
124130	G	A	CGA	TCTAGTATTCGAGACATTAAC	1	1	G	A	CGA	GAG	AAG	E	K	1	nonsynonymous	0.997863	SRR31266107,SRR31266108,SRR31266109	3	3	1,0.99359,1
25661	G	A	AGA	GATAGCTTCAGAGTGAGGATA	1	1	G	A	AGA	NA	NA	NA	NA	NA	intergenic	0.997793	SRR31266107,SRR31266108,SRR31266109	3	3	1,0.993378,1
87297	G	A	CGA	GTTCTTCTTCGAATGGCATAG	1	1	C	T	TCG	TTC	TTT	F	F	3	synonymous	0.99774	SRR31266107,SRR31266108,SRR31266109	3	3	1,0.99322,1
15428	G	A	CGA	ATCAAAACACGATAGGTCAGA	1	1	G	A	CGA	NA	NA	NA	NA	NA	intergenic	0.997191	SRR31266107,SRR31266108,SRR31266109	3	3	1,0.99559,0.995984
28175	T	C	TTT	CATCATTGATTTAATAGATGA	0	0	T	C	TTT	TTA	CTA	L	L	1	synonymous	0.997059	SRR31266108,SRR31266109	2	3	0.994118,1
170262	G	A	GGG	ACTGGACACGGGAACGTGGTA	0	2	G	A	GGG	CGG	CGA	R	R	3	synonymous	0.996846	SRR31266107,SRR31266108,SRR31266109	3	3	1,0.998319,0.992218
128698	C	T	TCG	TTTATTAAGTCGTTGGATCAT	1	1	C	T	TCG	TCG	TTG	S	L	2	nonsynonymous	0.996594	SRR31266107,SRR31266108,SRR31266109	3	3	0.991803,1,0.99798
23105	C	T	TCT	TTCTTGTATTCTACCGAATAC	1	1	G	A	AGA	GAA	AAA	E	K	1	nonsynonymous	0.996137	SRR31266107,SRR31266108,SRR31266109	3	3	1,0.988411,1
155795	G	A	GGG	TTCTGAAGAGGGAGCAGATAA	0	2	G	A	GGG	NA	NA	NA	NA	NA	intergenic	0.996009	SRR31266108,SRR31266109	2	3	0.997347,0.994671
168120	C	T	TCT	TACAACTTTTCTTAGCATTCT	1	1	C	T	TCT	CTT	TTT	L	F	1	nonsynonymous	0.995935	SRR31266107,SRR31266108,SRR31266109	3	3	1,1,0.987805
154408	T	C	TTG	AGTTGGTAGTTGCCATGGATG	0	0	T	C	TTG	NA	NA	NA	NA	NA	intergenic	0.995455	SRR31266108,SRR31266109	2	3	0.990909,1
82373	C	T	TCG	ATGCTGATTTCGACGGAGATG	1	1	C	T	TCG	TTC	TTT	F	F	3	synonymous	0.99359	SRR31266108,SRR31266109	2	3	1,0.987179
121320	C	T	GCG	TATAGGATGGCGACGGTAACT	0	2	G	A	CGC	GCC	ACC	A	T	1	nonsynonymous	0.992536	SRR31266107,SRR31266108,SRR31266109	3	3	1,0.984634,0.992974
81977	A	G	AAA	GAAAAGATCAAACCGCTAGAT	0	0	A	G	AAA	CAA	CAG	Q	Q	3	synonymous	0.984995	SRR31266107,SRR31266108,SRR31266109	3	3	1,0.954984,1
39139	C	T	TCG	TTTTTAGCCTCGCTTACAAGC	1	1	G	A	CGA	GAG	AAG	E	K	1	nonsynonymous	0.984234	SRR31266108,SRR31266109	2	3	0.968468,1
183519	C	T	TCC	AGTCCAAAATCCGCCACAACT	1	1	C	T	TCC	CCG	TCG	P	S	1	nonsynonymous	0.98	SRR31266108,SRR31266109	2	3	1,0.96
34459	G	A	GGA	TCCTTTTCCGGAAGTAATGAA	1	1	C	T	TCC	CCG	TCG	P	S	1	nonsynonymous	0.96477	SRR31266107,SRR31266108,SRR31266109	3	3	1,0.894309,1
41495	C	T	TCA	TTAGGATTATCAAATCTTTAA	1	1	G	A	TGA	TTG	TTA	L	L	3	synonymous	0.869627	SRR31266107,SRR31266108,SRR31266109	3	3	1,0.60888,1
110004	A	G	CAT	AATAATCTTCATTAGATGGGG	0	0	A	G	CAT	ATG	ACG	M	T	2	nonsynonymous	0.76	SRR31266109	1	3	0.76
10901	A	T	AAA	ATCAATTTTAAAGGTATAAAA	0	0	A	T	AAA	NA	NA	NA	NA	NA	intergenic	0.73913	SRR31266109	1	3	0.73913
196601	A	C	CAA	AAAGTTTTACAAAAAAAAAAA	0	0	A	C	CAA	NA	NA	NA	NA	NA	intergenic	0.639051	SRR31266108,SRR31266109	2	3	0.663954,0.614148
195549	T	A	TTT	AATAATTAATTTCTCGTAAAA	0	0	T	A	TTT	NA	NA	NA	NA	NA	intergenic	0.625	SRR31266108	1	3	0.625
195550	T	A	TTC	ATAATTAATTTCTCGTAAAAG	0	0	T	A	TTC	NA	NA	NA	NA	NA	intergenic	0.625	SRR31266108	1	3	0.625
130887	G	A	AGA	AAGGATGAAAGAAAGCAATAC	1	1	G	A	AGA	AGA	AAA	R	K	2	nonsynonymous	0.625	SRR31266109	1	3	0.625
185997	T	C	TTG	CGAAGATATTTGGAGAAGCAC	0	0	T	C	TTG	TGG	CGG	W	R	1	nonsynonymous	0.625	SRR31266109	1	3	0.625
111694	T	A	TTG	TTGTAGCGGTTGGGTAGGCTG	0	0	T	A	TTG	CAA	CTA	Q	L	2	nonsynonymous	0.621622	SRR31266107	1	3	0.621622
14730	A	G	TAG	ATATAATAATAGAGAACTGTT	0	0	A	G	TAG	TAT	CAT	Y	H	1	nonsynonymous	0.607143	SRR31266107	1	3	0.607143
196595	T	G	GTT	CATAAAAAAGTTTTACAAAAA	0	0	T	G	GTT	NA	NA	NA	NA	NA	intergenic	0.575637	SRR31266107	1	3	0.575637
1314	C	A	ACG	CCCGCACCGACGATAGTGTAA	0	0	C	A	ACG	GTC	TTC	V	F	1	nonsynonymous	0.545455	SRR31266108	1	3	0.545455
1318	A	G	TAG	CACCGACGATAGTGTAATAAG	0	0	A	G	TAG	ACT	ACC	T	T	3	synonymous	0.545455	SRR31266108	1	3	0.545455
196619	A	T	TAT	AAAAAAAAATATTTTTATTCT	0	0	A	T	TAT	NA	NA	NA	NA	NA	intergenic	0.503401	SRR31266107	1	3	0.503401

## Sheet: DNA-seq human1 - PRJNA845087
pos	ref	alt	motif3	motif21	isAPOBEC	isAPOBECextended	ref_norm	alt_norm	motif3_norm	ref_codon	var_codon	ref_aa	var_aa	aa_position	mutation_category	mean_sf	samples	samples_cnt	samples_total	sfs
31053	G	A	CGA	AAATGTGTGCGAAAGTATGGA	1	1	C	T	TCG	CGC	TGC	R	C	1	nonsynonymous	1	SRR19536726,SRR19536727,SRR19536728,SRR19536729	4	4	1,1,1,1
39139	C	T	TCG	TTTTTAGCCTCGCTTACAAGC	1	1	G	A	CGA	GAG	AAG	E	K	1	nonsynonymous	1	SRR19536726,SRR19536727,SRR19536728,SRR19536729	4	4	1,1,1,1
95034	G	A	TGC	TTGTACAGGTGCCTCCATCAT	0	2	G	A	TGC	GTG	GTA	V	V	3	synonymous	1	SRR19536726,SRR19536727,SRR19536728,SRR19536729	4	4	1,1,1,1
125249	G	A	AGA	ATCCATCAAAGAAATAAAGTA	1	1	G	A	AGA	GAA	AAA	E	K	1	nonsynonymous	0.999852	SRR19536726,SRR19536727,SRR19536728,SRR19536729	4	4	1,0.999407,1,1
168120	C	T	TCT	TACAACTTTTCTTAGCATTCT	1	1	C	T	TCT	CTT	TTT	L	F	1	nonsynonymous	0.99978	SRR19536726,SRR19536727,SRR19536728,SRR19536729	4	4	1,1,0.99912,1
81275	G	A	AGA	CATTATGTAAGACTTGTGGGA	1	1	G	A	AGA	AAG	AAA	K	K	3	synonymous	0.999628	SRR19536726,SRR19536727,SRR19536728,SRR19536729	4	4	1,1,1,0.998512
121320	C	T	GCG	TATAGGATGGCGACGGTAACT	0	2	G	A	CGC	GCC	ACC	A	T	1	nonsynonymous	0.999576	SRR19536726,SRR19536727,SRR19536728,SRR19536729	4	4	0.998305,1,1,1
100261	A	G	CAA	ATACAAATACAAAAACGATAT	0	0	A	G	CAA	AAA	GAA	K	E	1	nonsynonymous	0.999569	SRR19536726,SRR19536727,SRR19536728,SRR19536729	4	4	0.998277,1,1,1
34459	G	A	GGA	TCCTTTTCCGGAAGTAATGAA	1	1	C	T	TCC	CCG	TCG	P	S	1	nonsynonymous	0.999537	SRR19536726,SRR19536727,SRR19536728,SRR19536729	4	4	1,0.998148,1,1
7771	C	T	TCG	CTAGAGATATCGACGGTATGT	1	1	C	T	TCG	ATC	ATT	I	I	3	synonymous	0.999432	SRR19536726,SRR19536727,SRR19536728,SRR19536729	4	4	0.999431,0.998464,0.999834,1
87230	G	A	TGA	GGTAATAAATGATATCTTAGA	1	1	C	T	TCA	CAT	TAT	H	Y	1	nonsynonymous	0.999431	SRR19536726,SRR19536727,SRR19536728,SRR19536729	4	4	1,1,0.997725,1
124130	G	A	CGA	TCTAGTATTCGAGACATTAAC	1	1	G	A	CGA	GAG	AAG	E	K	1	nonsynonymous	0.999209	SRR19536726,SRR19536727,SRR19536728,SRR19536729	4	4	0.998264,0.998574,1,1
187428	C	T	TCA	GATCACTATTCAGTCGTTGAT	1	1	C	T	TCA	NA	NA	NA	NA	NA	intergenic	0.999187	SRR19536726,SRR19536727,SRR19536728,SRR19536729	4	4	0.999427,0.999281,0.999502,0.998537
74205	G	A	TGA	CGTTCGATATGAACATATGCC	1	1	G	A	TGA	ATG	ATA	M	I	3	nonsynonymous	0.99918	SRR19536726,SRR19536727,SRR19536728,SRR19536729	4	4	0.998374,1,0.998346,1
30367	G	A	TGA	ATCCACCGATGAGATATACTA	1	1	C	T	TCA	CTC	CTT	L	L	3	synonymous	0.999164	SRR19536726,SRR19536727,SRR19536728,SRR19536729	4	4	0.999332,1,0.997323,1
170262	G	A	GGG	ACTGGACACGGGAACGTGGTA	0	2	G	A	GGG	CGG	CGA	R	R	3	synonymous	0.999069	SRR19536726,SRR19536727,SRR19536728,SRR19536729	4	4	1,1,0.99853,0.997746
124674	G	A	CGA	CCAGCTAACCGAATTTATTGT	1	1	G	A	CGA	CGA	CAA	R	Q	2	nonsynonymous	0.999035	SRR19536726,SRR19536727,SRR19536728,SRR19536729	4	4	0.999071,0.997067,1,1
181980	G	A	TGA	TGAGACATCTGACAATAACAC	1	1	G	A	TGA	GAC	AAC	D	N	1	nonsynonymous	0.998993	SRR19536726,SRR19536727,SRR19536728,SRR19536729	4	4	1,0.997433,1,0.998539
190660	G	A	AGA	GAATTTTTCAGACTATTTCGA	1	1	G	A	AGA	AGA	AAA	R	K	2	nonsynonymous	0.998921	SRR19536726,SRR19536727,SRR19536728,SRR19536729	4	4	0.998492,0.999116,0.999671,0.998406
52885	G	A	TGA	TTTCTGATCTGACTAAGATAG	1	1	C	T	TCA	GTC	GTT	V	V	3	synonymous	0.998899	SRR19536726,SRR19536727,SRR19536728,SRR19536729	4	4	0.995594,1,1,1
64297	G	A	CGA	ATAAATCATCGATTTTCAAAT	1	1	C	T	TCG	ATC	ATT	I	I	3	synonymous	0.99886	SRR19536726,SRR19536727,SRR19536728,SRR19536729	4	4	0.998137,0.997304,1,1
119296	C	T	TCT	TTAATAATATCTATATTTCCA	1	1	G	A	AGA	GAT	AAT	D	N	1	nonsynonymous	0.998819	SRR19536726,SRR19536727,SRR19536728,SRR19536729	4	4	1,0.99844,0.996836,1
18769	A	G	TAA	TTAACAAGTTAACCAATTCAT	0	0	A	G	TAA	GTT	GTC	V	V	3	synonymous	0.998794	SRR19536726,SRR19536727,SRR19536728,SRR19536729	4	4	0.998817,0.99636,1,1
37202	G	A	TGA	CTTTATAACTGAACTGAGATA	1	1	C	T	TCA	TTC	TTT	F	F	3	synonymous	0.998793	SRR19536726,SRR19536727,SRR19536728,SRR19536729	4	4	1,0.998243,1,0.996928
72362	C	T	TCA	GCAGAATAATCAGAAATTGGT	1	1	G	A	TGA	GAT	AAT	D	N	1	nonsynonymous	0.998738	SRR19536726,SRR19536727,SRR19536728,SRR19536729	4	4	0.998478,1,1,0.996473
128698	C	T	TCG	TTTATTAAGTCGTTGGATCAT	1	1	C	T	TCG	TCG	TTG	S	L	2	nonsynonymous	0.998599	SRR19536726,SRR19536727,SRR19536728,SRR19536729	4	4	0.998542,0.997992,1,0.997861
73066	C	T	TCG	AATGTAGACTCGACGGATGAA	1	1	C	T	TCG	TCG	TTG	S	L	2	nonsynonymous	0.998519	SRR19536726,SRR19536727,SRR19536728,SRR19536729	4	4	1,0.995229,0.998847,1
15428	G	A	CGA	ATCAAAACACGATAGGTCAGA	1	1	G	A	CGA	NA	NA	NA	NA	NA	intergenic	0.998517	SRR19536726,SRR19536727,SRR19536728,SRR19536729	4	4	1,0.996871,0.99842,0.998777
82373	C	T	TCG	ATGCTGATTTCGACGGAGATG	1	1	C	T	TCG	TTC	TTT	F	F	3	synonymous	0.998485	SRR19536726,SRR19536727,SRR19536728,SRR19536729	4	4	1,0.99632,0.997619,1
164832	C	T	TCG	GTAATATTCTCGACGTATACG	1	1	C	T	TCG	CTC	CTT	L	L	3	synonymous	0.99848	SRR19536726,SRR19536727,SRR19536728,SRR19536729	4	4	0.998441,0.998627,0.996852,1
14000	G	T	GGC	TTCTATTAGGGCAACACTATG	0	0	G	T	GGC	GCC	GAC	A	D	2	nonsynonymous	0.998358	SRR19536726,SRR19536727,SRR19536728,SRR19536729	4	4	1,0.996764,0.998737,0.997932
178133	G	A	TGA	TATCGAAAATGATATACGTAA	1	1	G	A	TGA	NA	NA	NA	NA	NA	intergenic	0.998253	SRR19536726,SRR19536727,SRR19536728,SRR19536729	4	4	0.998698,1,0.994313,1
54117	G	A	AGA	CTAATATTGAGAAATTCATCC	1	1	C	T	TCT	CTC	TTC	L	F	1	nonsynonymous	0.998135	SRR19536726,SRR19536727,SRR19536728,SRR19536729	4	4	0.998264,1,0.998011,0.996264
38360	G	A	CGA	CTGATACGGCGATGGTTTTTA	1	1	C	T	TCG	ATC	ATT	I	I	3	synonymous	0.998088	SRR19536726,SRR19536727,SRR19536728,SRR19536729	4	4	1,0.998606,0.997347,0.9964
155795	G	A	GGG	TTCTGAAGAGGGAGCAGATAA	0	2	G	A	GGG	NA	NA	NA	NA	NA	intergenic	0.998084	SRR19536726,SRR19536727,SRR19536728,SRR19536729	4	4	0.996401,0.997778,1,0.998158
54635	G	A	GGA	CGCTATAGAGGACAATAATGT	1	1	G	A	GGA	GAC	AAC	D	N	1	nonsynonymous	0.997977	SRR19536726,SRR19536727,SRR19536728,SRR19536729	4	4	1,1,0.996483,0.995425
23564	C	T	TCG	TGGTGTTTGTCGACGTCATAT	1	1	G	A	CGA	TCG	TCA	S	S	3	synonymous	0.997937	SRR19536726,SRR19536727,SRR19536728,SRR19536729	4	4	1,0.996059,0.996962,0.998728
162331	C	T	TCT	TATACATCATCTGTGGTCTGT	1	1	C	T	TCT	CTG	TTG	L	L	1	synonymous	0.997892	SRR19536726,SRR19536727,SRR19536728,SRR19536729	4	4	1,0.997184,0.994382,1
87297	G	A	CGA	GTTCTTCTTCGAATGGCATAG	1	1	C	T	TCG	TTC	TTT	F	F	3	synonymous	0.997831	SRR19536726,SRR19536727,SRR19536728,SRR19536729	4	4	0.99399,1,1,0.997333
25661	G	A	AGA	GATAGCTTCAGAGTGAGGATA	1	1	G	A	AGA	NA	NA	NA	NA	NA	intergenic	0.99782	SRR19536726,SRR19536727,SRR19536728,SRR19536729	4	4	1,0.995851,0.995429,1
21723	G	A	CGA	GACTATCTCCGAATTTGTTTT	1	1	C	T	TCG	TTC	TTT	F	F	3	synonymous	0.997595	SRR19536726,SRR19536727,SRR19536728,SRR19536729	4	4	0.997952,0.995377,0.997053,1
83326	C	T	TCG	TATTACTTTTCGATGCTGGTT	1	1	C	T	TCG	TCG	TTG	S	L	2	nonsynonymous	0.99733	SRR19536726,SRR19536727,SRR19536728,SRR19536729	4	4	0.994646,1,1,0.994674
162243	G	A	TGA	CAGCTCTCCTGAATTCCGGTG	1	1	G	A	TGA	CTG	CTA	L	L	3	synonymous	0.997124	SRR19536726,SRR19536727,SRR19536728,SRR19536729	4	4	0.998264,0.995698,0.997836,0.996696
28175	T	C	TTT	CATCATTGATTTAATAGATGA	0	0	T	C	TTT	TTA	CTA	L	L	1	synonymous	0.997121	SRR19536726,SRR19536727,SRR19536728,SRR19536729	4	4	0.99838,0.994772,0.998056,0.997278
77383	G	A	TGA	CGTATCGACTGAGTATACACC	1	1	G	A	TGA	GAG	AAG	E	K	1	nonsynonymous	0.997115	SRR19536726,SRR19536727,SRR19536728,SRR19536729	4	4	1,0.99394,0.998342,0.996179
151461	A	C	CAG	TATTATTTTCAGTTTTATTAT	0	0	A	C	CAG	NA	NA	NA	NA	NA	intergenic	0.997041	SRR19536726,SRR19536727,SRR19536728,SRR19536729	4	4	1,0.992761,0.996764,0.998639
82451	G	A	CGA	TGTATCCGACGACGTTACTCA	1	1	G	A	CGA	ACG	ACA	T	T	3	synonymous	0.99657	SRR19536726,SRR19536727,SRR19536728,SRR19536729	4	4	0.986279,1,1,1
55133	G	A	CGA	AAATATTAACGAGTTCCATTT	1	1	C	T	TCG	CTC	CTT	L	L	3	synonymous	0.996483	SRR19536726,SRR19536727,SRR19536728,SRR19536729	4	4	0.993791,0.997278,1,0.994862
39119	C	T	TCT	CCCAATCTCTCTCAAATATTT	1	1	G	A	AGA	GAG	GAA	E	E	3	synonymous	0.996294	SRR19536726,SRR19536727,SRR19536728,SRR19536729	4	4	0.991173,0.998974,0.996395,0.998634
91728	G	A	CGA	AATAAAACACGATATGGATGC	1	1	G	A	CGA	NA	NA	NA	NA	NA	intergenic	0.99629	SRR19536726,SRR19536727,SRR19536728,SRR19536729	4	4	0.996708,0.998288,0.995144,0.99502
81977	A	G	AAA	GAAAAGATCAAACCGCTAGAT	0	0	A	G	AAA	CAA	CAG	Q	Q	3	synonymous	0.996252	SRR19536726,SRR19536727,SRR19536728,SRR19536729	4	4	0.994091,0.996384,1,0.994532
154408	T	C	TTG	AGTTGGTAGTTGCCATGGATG	0	0	T	C	TTG	NA	NA	NA	NA	NA	intergenic	0.996219	SRR19536726,SRR19536727,SRR19536728,SRR19536729	4	4	0.990996,0.998328,1,0.995553
148412	G	A	AGA	CGACGTCAAAGATAGGGGAGT	1	1	C	T	TCT	ATC	ATT	I	I	3	synonymous	0.995409	SRR19536726,SRR19536727,SRR19536728,SRR19536729	4	4	0.996187,0.991472,0.996376,0.9976
183519	C	T	TCC	AGTCCAAAATCCGCCACAACT	1	1	C	T	TCC	CCG	TCG	P	S	1	nonsynonymous	0.995016	SRR19536726,SRR19536727,SRR19536728,SRR19536729	4	4	0.994584,0.989377,0.996102,1
186578	G	A	TGA	ATACTTATATGAGCTATGACT	1	1	G	A	TGA	ATG	ATA	M	I	3	nonsynonymous	0.994911	SRR19536726,SRR19536727,SRR19536728,SRR19536729	4	4	0.995053,0.993684,0.993858,0.997051
73239	G	A	AGA	TGCTATCATAGATATAGAACC	1	1	G	A	AGA	GAT	AAT	D	N	1	nonsynonymous	0.994866	SRR19536726,SRR19536727,SRR19536728,SRR19536729	4	4	0.996868,0.998431,0.997741,0.986425
84587	C	T	TCG	ACGATATCTTCGGTATTGAGG	1	1	C	T	TCG	TTC	TTT	F	F	3	synonymous	0.993948	SRR19536726,SRR19536727,SRR19536728,SRR19536729	4	4	0.997863,0.996851,0.993714,0.987365
64426	C	T	TCG	GGTAACGCGTCGTTAACTCGT	1	1	G	A	CGA	ACG	ACA	T	T	3	synonymous	0.993704	SRR19536726,SRR19536727,SRR19536728,SRR19536729	4	4	0.998284,0.988788,0.994351,0.993395
150469	C	T	TCA	TGAATTTGATCATTTTGAAGA	1	1	C	T	TCA	CAT	TAT	H	Y	1	nonsynonymous	0.993294	SRR19536726,SRR19536727,SRR19536728,SRR19536729	4	4	0.988639,0.996826,1,0.987711
38662	C	T	TCA	TCTGTATTCTCAATACCGTAT	1	1	G	A	TGA	GAG	AAG	E	K	1	nonsynonymous	0.981418	SRR19536726,SRR19536727,SRR19536728,SRR19536729	4	4	0.979135,0.980018,0.975918,0.990602

## Sheet: DNA-seq human2 - PRJNA981509
pos	ref	alt	motif3	motif21	isAPOBEC	isAPOBECextended	ref_norm	alt_norm	motif3_norm	ref_codon	var_codon	ref_aa	var_aa	aa_position	mutation_category	mean_sf	samples	samples_cnt	samples_total	sfs
6376	G	A	TGA	TCTAAAGCCTGAAGTAATTAA	1	1	G	A	TGA	NA	NA	NA	NA	NA	intergenic	1	SRR24877167	1	2	1
7771	C	T	TCG	CTAGAGATATCGACGGTATGT	1	1	C	T	TCG	ATC	ATT	I	I	3	synonymous	1	SRR24877167,SRR24877168	2	2	1,1
21723	G	A	CGA	GACTATCTCCGAATTTGTTTT	1	1	C	T	TCG	TTC	TTT	F	F	3	synonymous	1	SRR24877167,SRR24877168	2	2	1,1
28175	T	C	TTT	CATCATTGATTTAATAGATGA	0	0	T	C	TTT	TTA	CTA	L	L	1	synonymous	1	SRR24877167,SRR24877168	2	2	1,1
31053	G	A	CGA	AAATGTGTGCGAAAGTATGGA	1	1	C	T	TCG	CGC	TGC	R	C	1	nonsynonymous	1	SRR24877167	1	2	1
34308	G	A	CGA	GGGAGGAGCCGAACATTCTCC	1	1	C	T	TCG	TCG	TTG	S	L	2	nonsynonymous	1	SRR24877167	1	2	1
34459	G	A	GGA	TCCTTTTCCGGAAGTAATGAA	1	1	C	T	TCC	CCG	TCG	P	S	1	nonsynonymous	1	SRR24877167,SRR24877168	2	2	1,1
37202	G	A	TGA	CTTTATAACTGAACTGAGATA	1	1	C	T	TCA	TTC	TTT	F	F	3	synonymous	1	SRR24877167,SRR24877168	2	2	1,1
72362	C	T	TCA	GCAGAATAATCAGAAATTGGT	1	1	G	A	TGA	GAT	AAT	D	N	1	nonsynonymous	1	SRR24877167,SRR24877168	2	2	1,1
73066	C	T	TCG	AATGTAGACTCGACGGATGAA	1	1	C	T	TCG	TCG	TTG	S	L	2	nonsynonymous	1	SRR24877167,SRR24877168	2	2	1,1
74205	G	A	TGA	CGTTCGATATGAACATATGCC	1	1	G	A	TGA	ATG	ATA	M	I	3	nonsynonymous	1	SRR24877167,SRR24877168	2	2	1,1
81275	G	A	AGA	CATTATGTAAGACTTGTGGGA	1	1	G	A	AGA	AAG	AAA	K	K	3	synonymous	1	SRR24877167	1	2	1
82373	C	T	TCG	ATGCTGATTTCGACGGAGATG	1	1	C	T	TCG	TTC	TTT	F	F	3	synonymous	1	SRR24877167,SRR24877168	2	2	1,1
82451	G	A	CGA	TGTATCCGACGACGTTACTCA	1	1	G	A	CGA	ACG	ACA	T	T	3	synonymous	1	SRR24877167,SRR24877168	2	2	1,1
91728	G	A	CGA	AATAAAACACGATATGGATGC	1	1	G	A	CGA	NA	NA	NA	NA	NA	intergenic	1	SRR24877167,SRR24877168	2	2	1,1
100261	A	G	CAA	ATACAAATACAAAAACGATAT	0	0	A	G	CAA	AAA	GAA	K	E	1	nonsynonymous	1	SRR24877167,SRR24877168	2	2	1,1
34432	C	T	TCA	CCTATTTCCTCAGCGATAGCT	1	1	G	A	TGA	GAG	AAG	E	K	1	nonsynonymous	1	SRR24877168	1	2	1
81977	A	G	AAA	GAAAAGATCAAACCGCTAGAT	0	0	A	G	AAA	CAA	CAG	Q	Q	3	synonymous	1	SRR24877168	1	2	1
87230	G	A	TGA	GGTAATAAATGATATCTTAGA	1	1	C	T	TCA	CAT	TAT	H	Y	1	nonsynonymous	1	SRR24877168	1	2	1
87297	G	A	CGA	GTTCTTCTTCGAATGGCATAG	1	1	C	T	TCG	TTC	TTT	F	F	3	synonymous	1	SRR24877168	1	2	1
101294	G	A	TGA	ATAAAATACTGAATCAAATGG	1	1	C	T	TCA	TCA	TTA	S	L	2	nonsynonymous	1	SRR24877168	1	2	1
141757	C	T	TCT	AGGAACATTTCTGCATTACAG	1	1	C	T	TCT	CTG	TTG	L	L	1	synonymous	1	SRR24877168	1	2	1
151461	A	C	CAG	TATTATTTTCAGTTTTATTAT	0	0	A	C	CAG	NA	NA	NA	NA	NA	intergenic	1	SRR24877168	1	2	1
181980	G	A	TGA	TGAGACATCTGACAATAACAC	1	1	G	A	TGA	GAC	AAC	D	N	1	nonsynonymous	1	SRR24877168	1	2	1
186578	G	A	TGA	ATACTTATATGAGCTATGACT	1	1	G	A	TGA	ATG	ATA	M	I	3	nonsynonymous	1	SRR24877168	1	2	1
190695	G	A	GGA	TCAATACGAGGAATTAGAATA	1	1	G	A	GGA	GAA	AAA	E	K	1	nonsynonymous	1	SRR24877168	1	2	1
155795	G	A	GGG	TTCTGAAGAGGGAGCAGATAA	0	2	G	A	GGG	NA	NA	NA	NA	NA	intergenic	0.999758	SRR24877167,SRR24877168	2	2	0.999516,1
39139	C	T	TCG	TTTTTAGCCTCGCTTACAAGC	1	1	G	A	CGA	GAG	AAG	E	K	1	nonsynonymous	0.999729	SRR24877167,SRR24877168	2	2	0.999458,1
124130	G	A	CGA	TCTAGTATTCGAGACATTAAC	1	1	G	A	CGA	GAG	AAG	E	K	1	nonsynonymous	0.999721	SRR24877167,SRR24877168	2	2	0.999442,1
150469	C	T	TCA	TGAATTTGATCATTTTGAAGA	1	1	C	T	TCA	CAT	TAT	H	Y	1	nonsynonymous	0.99971	SRR24877167,SRR24877168	2	2	0.99942,1
168120	C	T	TCT	TACAACTTTTCTTAGCATTCT	1	1	C	T	TCT	CTT	TTT	L	F	1	nonsynonymous	0.999698	SRR24877167,SRR24877168	2	2	0.999396,1
164832	C	T	TCG	GTAATATTCTCGACGTATACG	1	1	C	T	TCG	CTC	CTT	L	L	3	synonymous	0.99956	SRR24877167,SRR24877168	2	2	0.999385,0.999735
190834	C	T	TCA	TTAATTACTTCAGGCTTTAGA	1	1	C	T	TCA	TCA	TTA	S	L	2	nonsynonymous	0.999505	SRR24877167	1	2	0.999505
83326	C	T	TCG	TATTACTTTTCGATGCTGGTT	1	1	C	T	TCG	TCG	TTG	S	L	2	nonsynonymous	0.999493	SRR24877167,SRR24877168	2	2	0.999396,0.999589
119296	C	T	TCT	TTAATAATATCTATATTTCCA	1	1	G	A	AGA	GAT	AAT	D	N	1	nonsynonymous	0.99947	SRR24877167,SRR24877168	2	2	0.999861,0.999079
124674	G	A	CGA	CCAGCTAACCGAATTTATTGT	1	1	G	A	CGA	CGA	CAA	R	Q	2	nonsynonymous	0.999443	SRR24877167,SRR24877168	2	2	0.998885,1
18769	A	G	TAA	TTAACAAGTTAACCAATTCAT	0	0	A	G	TAA	GTT	GTC	V	V	3	synonymous	0.999432	SRR24877167,SRR24877168	2	2	0.998863,1
84587	C	T	TCG	ACGATATCTTCGGTATTGAGG	1	1	C	T	TCG	TTC	TTT	F	F	3	synonymous	0.999429	SRR24877167,SRR24877168	2	2	1,0.998857
38662	C	T	TCA	TCTGTATTCTCAATACCGTAT	1	1	G	A	TGA	GAG	AAG	E	K	1	nonsynonymous	0.999345	SRR24877167,SRR24877168	2	2	0.998978,0.999713
112481	G	A	AGT	ATATTCAGCAGTTTATTGTCG	0	2	C	T	ACT	CTG	TTG	L	L	1	synonymous	0.999321	SRR24877167	1	2	0.999321
54117	G	A	AGA	CTAATATTGAGAAATTCATCC	1	1	C	T	TCT	CTC	TTC	L	F	1	nonsynonymous	0.999316	SRR24877167,SRR24877168	2	2	0.999021,0.99961
162243	G	A	TGA	CAGCTCTCCTGAATTCCGGTG	1	1	G	A	TGA	CTG	CTA	L	L	3	synonymous	0.999306	SRR24877167,SRR24877168	2	2	0.998987,0.999625
52885	G	A	TGA	TTTCTGATCTGACTAAGATAG	1	1	C	T	TCA	GTC	GTT	V	V	3	synonymous	0.999254	SRR24877167,SRR24877168	2	2	0.999237,0.99927
148412	G	A	AGA	CGACGTCAAAGATAGGGGAGT	1	1	C	T	TCT	ATC	ATT	I	I	3	synonymous	0.999225	SRR24877167,SRR24877168	2	2	0.99845,1
95034	G	A	TGC	TTGTACAGGTGCCTCCATCAT	0	2	G	A	TGC	GTG	GTA	V	V	3	synonymous	0.999202	SRR24877167,SRR24877168	2	2	0.998405,1
187428	C	T	TCA	GATCACTATTCAGTCGTTGAT	1	1	C	T	TCA	NA	NA	NA	NA	NA	intergenic	0.999115	SRR24877167,SRR24877168	2	2	0.999569,0.998661
38360	G	A	CGA	CTGATACGGCGATGGTTTTTA	1	1	C	T	TCG	ATC	ATT	I	I	3	synonymous	0.999097	SRR24877167,SRR24877168	2	2	0.99873,0.999463
77383	G	A	TGA	CGTATCGACTGAGTATACACC	1	1	G	A	TGA	GAG	AAG	E	K	1	nonsynonymous	0.999062	SRR24877167,SRR24877168	2	2	0.998125,1
11924	G	A	CGA	GAGGACATCCGAGTTCATTGT	1	1	C	T	TCG	TCG	TTG	S	L	2	nonsynonymous	0.999051	SRR24877167	1	2	0.999051
39119	C	T	TCT	CCCAATCTCTCTCAAATATTT	1	1	G	A	AGA	GAG	GAA	E	E	3	synonymous	0.999005	SRR24877167,SRR24877168	2	2	0.998992,0.999018
23564	C	T	TCG	TGGTGTTTGTCGACGTCATAT	1	1	G	A	CGA	TCG	TCA	S	S	3	synonymous	0.99891	SRR24877167,SRR24877168	2	2	0.998716,0.999104
170262	G	A	GGG	ACTGGACACGGGAACGTGGTA	0	2	G	A	GGG	CGG	CGA	R	R	3	synonymous	0.998866	SRR24877167,SRR24877168	2	2	0.997732,1
162331	C	T	TCT	TATACATCATCTGTGGTCTGT	1	1	C	T	TCT	CTG	TTG	L	L	1	synonymous	0.998536	SRR24877167,SRR24877168	2	2	0.998391,0.99868
64297	G	A	CGA	ATAAATCATCGATTTTCAAAT	1	1	C	T	TCG	ATC	ATT	I	I	3	synonymous	0.998526	SRR24877167,SRR24877168	2	2	0.99938,0.997673
54635	G	A	GGA	CGCTATAGAGGACAATAATGT	1	1	G	A	GGA	GAC	AAC	D	N	1	nonsynonymous	0.998323	SRR24877168	1	2	0.998323
30367	G	A	TGA	ATCCACCGATGAGATATACTA	1	1	C	T	TCA	CTC	CTT	L	L	3	synonymous	0.997822	SRR24877167,SRR24877168	2	2	0.995643,1
125249	G	A	AGA	ATCCATCAAAGAAATAAAGTA	1	1	G	A	AGA	GAA	AAA	E	K	1	nonsynonymous	0.997463	SRR24877167,SRR24877168	2	2	0.998884,0.996043
178133	G	A	TGA	TATCGAAAATGATATACGTAA	1	1	G	A	TGA	NA	NA	NA	NA	NA	intergenic	0.997223	SRR24877167,SRR24877168	2	2	0.994445,1
21674	G	A	AGA	TTGTTAATAAGATGCGCTGGG	1	1	C	T	TCT	CTT	TTT	L	F	1	nonsynonymous	0.996879	SRR24877167	1	2	0.996879
48324	C	T	TCT	TCTCAAGTATCTAGTTAGCAA	1	1	C	T	TCT	CTA	TTA	L	L	1	synonymous	0.996772	SRR24877168	1	2	0.996772
183519	C	T	TCC	AGTCCAAAATCCGCCACAACT	1	1	C	T	TCC	CCG	TCG	P	S	1	nonsynonymous	0.99674	SRR24877167,SRR24877168	2	2	0.995913,0.997566
154408	T	C	TTG	AGTTGGTAGTTGCCATGGATG	0	0	T	C	TTG	NA	NA	NA	NA	NA	intergenic	0.996321	SRR24877167,SRR24877168	2	2	0.997545,0.995096
87705	A	G	GAA	CCGATCTCTGAATGGATACTA	0	0	A	G	GAA	ATT	ATC	I	I	3	synonymous	0.996201	SRR24877167	1	2	0.996201
25661	G	A	AGA	GATAGCTTCAGAGTGAGGATA	1	1	G	A	AGA	NA	NA	NA	NA	NA	intergenic	0.995304	SRR24877167,SRR24877168	2	2	0.997933,0.992674
121320	C	T	GCG	TATAGGATGGCGACGGTAACT	0	2	G	A	CGC	GCC	ACC	A	T	1	nonsynonymous	0.995153	SRR24877167,SRR24877168	2	2	0.994421,0.995885
184093	A	T	CAG	TTTTCAGGACAGGAGAGGCCA	0	0	A	T	CAG	CAG	CTG	Q	L	2	nonsynonymous	0.867417	SRR24877167	1	2	0.867417
14000	G	T	GGC	TTCTATTAGGGCAACACTATG	0	0	G	T	GGC	GCC	GAC	A	D	2	nonsynonymous	0.814353	SRR24877167,SRR24877168	2	2	0.934261,0.694444
179698	A	T	TAG	GATAGTTATTAGCGCCGTCCA	0	0	A	T	TAG	AGC	TGC	S	C	1	nonsynonymous	0.813889	SRR24877167	1	2	0.813889
148219	C	T	TCG	AAAATATTATCGATATTGAAG	1	1	C	T	TCG	ATC	ATT	I	I	3	synonymous	0.737762	SRR24877167	1	2	0.737762
52723	A	T	CAA	TGGTACTAACAACGACACCGA	0	0	A	T	CAA	GTT	GTA	V	V	3	synonymous	0.726355	SRR24877167,SRR24877168	2	2	0.938011,0.514698
133021	C	T	TCC	ATAAATTTCTCCAACGCTTTG	1	1	C	T	TCC	NA	NA	NA	NA	NA	intergenic	0.709866	SRR24877167	1	2	0.709866
50121	G	A	TGA	AAATAATCCTGAATATATTGA	1	1	G	A	TGA	GAA	AAA	E	K	1	nonsynonymous	0.621553	SRR24877167	1	2	0.621553
